# Supplementary material for: Bacterial and archaeal community distributions and cosmopolitanism across physicochemically diverse hot springs
Source: ISME Commun. 2023 Aug 18;3:80. doi: 10.1038/s43705-023-00291-z (PMC10439147; doi:10.1038/s43705-023-00291-z)
Supplement: Supplementary file 2 — Data Set 1 [file 43705_2023_291_MOESM2_ESM.xlsx]

## Sheet: Table S1 sample descriptions
Table S1. Sampling site coordinates, descriptions, and physicochemical measurements.
Sample	Geothermal area	Site	Sampling date	Coordinates	Description	Feature	Spatial replicate	Temperature	pH	Water Chemistrya	Analysis	ASV Richness (Unassigned Domains removed)	ASV Richness (Rarefied)	Amplicon sequence sum (Unassigned Domains removed)	Amplicon sequence sum (Rarefied)
P1	Parariki	Parariki Stream (PA)	February 2019	38°37'30.7"S 176°11'55.6"E	Boiling vents with lots of yellow sulphur precipitates. Outflows flow directly into the stream	Vent	1	77	2	ASC	Amplicon	92	24	6967	673
P2						Vent	2	77	2		Amplicon	76	16	11953	673
P3						Vent	3	67	2		Amplicon	108	24	9614	673
P4					Mixing zone where water from both vents and the stream mixed together	Outflow	1	54	2.1		Amplicon	458	88	8323	673
P5						Outflow	2	56	2.1		Amplicon	225	59	9470	673
P6						Outflow	3	53	2.1		Amplicon	24	24	673	673
P7					Cold water stream as part of the Waikato river	Geothermal-influenced stream	1	33.4	2.14		Amplicon	92	32	4971	673
P8						Geothermal-influenced stream	2	33.4	2.14		Amplicon	226	64	7035	673
P9						Geothermal-influenced stream	3	33.4	2.14		Amplicon	390	73	9682	673
R1	Rotokawa	Rotokawa (RT)	February 2019	38°37'37.5"S 176°11'30.5"E	Medium-sized black pyrite pool on the northeast corner of the field	Vent	1	80.1	2.94	ASC	Amplicon	853	266	11662	673
R2						Vent	2	80.1	2.94		Amplicon and metagenomic	394	208	6692	673
R3						Vent	3	80.1	2.94		Amplicon	135	107	2323	673
R4					Mixing zone between the black pool and the blue pool	Outflow	1	22.7	2.5		Amplicon	202	40	16058	673
R5						Outflow	2	22.7	2.5		Amplicon and metagenomic	411	64	18512	673
R6						Outflow	3	22.7	2.5		Amplicon	144	45	7509	673
R7					Large blue pool to the southeast of the field (~20 m away from the pyrite pool)	Vent	1	55.5	2.85		Amplicon	392	195	5447	673
R8						Vent	2	55.5	2.85		Amplicon and metagenomic	107	55	4663	673
R9						Vent	3	55.5	2.85		Amplicon	70	46	3128	673
R11						Vent	4	53.2	2.5		Amplicon and metagenomic	111	41	10326	673
R12						Vent	5	53.2	2.5		Amplicon	52	47	1513	673
TB1	Tikitere	Tikitere B (TB)	February 2019	38°03'32.3"S 176°21'38.0"E	Small vents (~35 m northeast from the Cooking Pool, further away from the tourist walkway) next to a coldwater stream	Vent	1	67.1	5.33	ASB	Amplicon	172	27	19844	673
TB2						Vent	2	67.1	5.33		Amplicon	127	34	10204	673
TB3						Vent	3	67.1	5.33		Amplicon	168	45	9760	673
TB4					Mixing zone between outflow from the vent and the stream	Outflow	1	17.5	3.74		Amplicon	145	43	9269	673
TB5						Outflow	2	17.5	3.74		Amplicon	445	96	10154	673
TB6						Outflow	3	17.5	3.74		Amplicon	494	153	5760	673
TB7					Shallow cold water stream next to thick bushes with north=>south flow direction	Geothermal-influenced stream	1	18.3	3.6		Amplicon	649	173	7775	673
TB8						Geothermal-influenced stream	2	18.3	3.6		Amplicon	541	160	5701	673
TB9						Geothermal-influenced stream	3	18.3	3.6		Amplicon	538	187	4778	673
TC1		Tikitere C (TC)	February 2019	38°03'33.0"S 176°21'37.2"E	Medium-sized black pool known as “Cooking Pool”. Situated right next to the tourist walkway. Abundant grey sediment	Vent	1	73.8	6.09	ASB	Amplicon and metagenomic	1179	239	10865	673
TC2						Vent	2	73.8	6.09		Amplicon	1020	174	13193	673
TC3						Vent	3	73.8	6.09		Amplicon	184	76	4038	673
TC4					Shallow mixing outflows between the Cooking Pool and the blue adjacent poool	Outflow	1	31.6	6.51		Amplicon	2046	230	18497	673
TC5						Outflow	2	26.1	7.5		Amplicon	1340	215	11832	673
TC6						Outflow	3	31	7.3		Amplicon and metagenomic	695	168	8745	673
TC7					Blue medium-sized pool adjacent to Cooking Pool	Vent	1	69.3	5.92		Amplicon and metagenomic	472	110	10268	673
TC8						Vent	2	69.3	5.92		Amplicon	611	115	12464	673
TC9						Vent	3	69.3	5.92		Amplicon	578	154	7727	673
TD1		Tikitere D (TD)	February 2019	38°03'33.1"S 176°21'36.7"E	Large grey pool to the west of the Cooking Pool. Outflows from Tikitere C flows to here	Vent	1	55.5	5.4	ASB	Amplicon	398	87	10610	673
TD2						Vent	2	55.5	5.4		Amplicon and metagenomic	194	44	12206	673
TD3						Vent	3	55.5	5.4		Amplicon	66	18	7764	673
TD4					Mixing zone where outflows from Tikitere C flow into larger black pool	Outflow	1	31	7.3		Amplicon	116	34	6993	673
TD5						Outflow	2	31	7.3		Amplicon	253	58	9287	673
TD6						Outflow	3	31	7.3		Amplicon and metagenomic	735	136	11625	673
TE1		Tikitere E (TE)	February 2019	38°03'33.3"S 176°21'39.3"E	Large blue pool known as "Medicine Lake"	Vent	1	45	5.58	ASB	Amplicon	192	47	12804	673
TE2						Vent	2	43.1	6.5		Amplicon	249	54	13958	673
TE3						Vent	3	43.1	6.5		Amplicon	156	48	6981	673
TE4					Outflows from the Medicine Lake which mixed with the coldwater stream	Outflow	1	33.6	7.2		Amplicon	599	135	11036	673
TE5						Outflow	2	26	6.5		Amplicon	392	137	6872	673
TE6						Outflow	3	19.1	3.69		Amplicon	412	132	5856	673
TE7					Downstream of a coldwater stream from Tikitere B	Geothermal-influenced stream	1	22	4		Amplicon	685	198	6879	673
TE8						Geothermal-influenced stream	2	23	4		Amplicon	1045	274	6630	673
TE9						Geothermal-influenced stream	3	25	4		Amplicon	613	223	4480	673
WA1	Waiotapu	Waiotapu A (WA)	November 2019	38°21'40.2"S 176°22'09.0"E	Coldwater stream	Geothermal-influenced stream	1	32.4	2.51	ASSC	Amplicon	185	41	15506	673
WA2					Coldwater stream	Geothermal-influenced stream	1	32.4	2.51		Amplicon	226	42	11280	673
WA3					Small pool right before the opening to the stream	Vent	1	53.2	2.94		Amplicon and metagenomic	206	31	12737	673
WA4					Mixing zone where outflows from the pools mixed with coldwater stream	Outflow	1	51.3	2.92		Amplicon	224	46	10151	673
WA5					Mixing zone where outflows from the pools mixed with coldwater stream	Outflow	1	37.9	2.52		Amplicon	299	43	16037	673
WA6					Small pale brown pool opposite WA3	Vent	1	71.7	3.8		Amplicon	123	22	14876	673
WA7					Outflow from WA6	Outflow	1	52.9	3.9		Amplicon	145	19	14354	673
WA8					Tiny black pool	Vent	1	86	3.07		Amplicon	56	18	10682	673
WA9					Mixing zone between WA8 and WA19	Outflow	1	44.3	3.09		Amplicon	124	26	18625	673
WA10					Ebuilent tiny black pool	Vent	1	92.9	5.5		Amplicon	1073	62	43063	673
WA11					Mixing zone between WA10 and WA13	Outflow	1	69.1	5.7		Amplicon	83	20	9814	673
WA12					Mixing zone of outflows from WA13 and WA14	Outflow	1	44	3.11		Amplicon	140	35	11270	673
WA13					Medium-sized yellowish-green pool	Vent	1	45.8	3.11		Amplicon and metagenomic	402	53	21474	673
WA14					Medium-sized yellowish-green pool	Vent	1	44	3.1		Amplicon and metagenomic	266	46	16538	673
WA15					Small-sized yellowish-green pool	Vent	1	40	3.1		Amplicon and metagenomic	116	37	11178	673
WA17					Mixing zone of outflows from WA14, WA18, and WA21	Outflow	1	36	3.1		Amplicon and metagenomic	252	25	25404	673
WA18					Medium-sized yellowish-green pool	Vent	1	38	3.12		Amplicon and metagenomic	145	18	26858	673
WA19					Medium-sized yellowish-green pool	Vent	1	44.3	3.09		Amplicon and metagenomic	264	28	25814	673
WA20					Outflow from WA19	Outflow	1	45	3.09		Amplicon and metagenomic	178	26	17543	673
WA21					Small-sized yellowish-green pool	Vent	1	48.8	3.16		Amplicon and metagenomic	221	38	19727	673
WB1		Waiotapu B (WB)	November 2019	38°21'40.6"S 176°22'08.7"E	Tiny bright yellow boiling pool	Vent	1	90.7	3.1	ASSC	Amplicon	87	80	898	673
WB2					Mixing zone where outflows from the yellow pool mixed with the lagoon	Outflow	1	49.7	2.93		Amplicon	95	23	12434	673
WB3					Large colder geothermal lagoon	Vent	1	42.2	2.5		Amplicon	162	28	18040	673
a Water chemistry defined by main ions present: ASB = Acid-Sulphate Bicarbonate, ASC = Acid-Sulphate Chloride, ASSC = Acid-Sulphate Sodium Chloride. Water chemistry classification was from Dobson (2018), Camp (2019), Schinteie et al., (2007) and 1000springs project (http://1000springs.org.nz/)

## Sheet: Table S2 ASVs OTUs
Table S2. Association between most abundant/prevalent ASVs (n=8) and most abundant OTUs (n=20) in the overall community.
No.	OTU classification	OTU includes one or more of the eight highly prevalent and dominant ASVs?	First top ASV of the OTU abundance (%)	Second top ASV of the OTU abundance (%)	Other ASVs of the OTU abundance (%)	Number of ASVs	Temperature range	pH range	Abundance in overall community (%)	Prevalence in overall community (%)	Representative ASV ID	Representative OTU ID	Taxonomy
1	A10 (1)	ASV1	94.58	4.57481	0.845191	36	17.5-92.9°C	2.0-7.3	12.72	73.68	044a2f5181c764cb7b8381ab3e68bbd0	044a2f5181c764cb7b8381ab3e68bbd0	D_0__Archaea;D_1__Euryarchaeota;D_2__Thermoplasmata;D_3__Thermoplasmatales;D_4__A10;D_5__uncultured archaeon;D_6__uncultured archaeon
2	A10 (2)	ASV2	80.42	11.3438	8.23624	25	17.5-92.9°C	2.0-7.5	12.25	72.37	3fd783c6b6fa156aeb3ea9649c91cf24	3fd783c6b6fa156aeb3ea9649c91cf24	D_0__Archaea;D_1__Euryarchaeota;D_2__Thermoplasmata;D_3__Thermoplasmatales;D_4__A10;Ambiguous_taxa;Ambiguous_taxa
3	BSLdp215	ASV3	99.33	0.251733	0.418267	38	17.5-92.9°C	2.0-7.3	7.15	63.16	f167359568d431d0f7b333e6ad5adcf6	f167359568d431d0f7b333e6ad5adcf6	D_0__Archaea;D_1__Euryarchaeota;D_2__Thermoplasmata;D_3__Thermoplasmatales;D_4__BSLdp215;D_5__uncultured archaeon;D_6__uncultured archaeon
4	Desulfurella	ASV4	80.03	19.4553	0.51474	26	17.5-92.9°C	2.0-7.5	6.09	89.47	369965f36a6e9bdbc55d9020685764af	369965f36a6e9bdbc55d9020685764af	D_0__Bacteria;D_1__Epsilonbacteraeota;D_2__Desulfurellia;D_3__Desulfurellales;D_4__Desulfurellaceae;D_5__Desulfurella;Ambiguous_taxa
5	Mesoaciditoga	ASV5 and ASV8	66.33	33.6328	0.0372313	6	17.5-92.9°C	2.0-7.5	5.11	76.31	ed98e1ff2e94a1e6bbb3e9b430d19704 and 352791c4440b530ef83a4ae4f22f769d	ed98e1ff2e94a1e6bbb3e9b430d19704	D_0__Bacteria;D_1__Thermotogae;D_2__Thermotogae;D_3__Mesoaciditogales;D_4__Mesoaciditogaceae;D_5__Mesoaciditoga;D_6__uncultured bacterium
6	A10 (3)	-	99.62	0.19382	0.18618	12	19.1-92.9°C	2.5-7.3	3.17	27.63	-	870733de34260d0390bf1d8210332067	D_0__Archaea;D_1__Euryarchaeota;D_2__Thermoplasmata;D_3__Thermoplasmatales;D_4__A10;Ambiguous_taxa;Ambiguous_taxa
7	Acidithiobacillus (1)	ASV6	99.08	0.12302	0.79698	35	17.5-92.9°C	2.0-7.5	3.13	85.53	9316249a1a4c0e8728d022f5bfd9c2d5	9316249a1a4c0e8728d022f5bfd9c2d5	D_0__Bacteria;D_1__Proteobacteria;D_2__Gammaproteobacteria;D_3__Acidithiobacillales;D_4__Acidithiobacillaceae;D_5__Acidithiobacillus
8	Venenivibrio	-	42.1066	27.8268	30.0666	11	17.5-92.9°C	2.5-7.5	2.28	42.11	-	8dda16ac32123d4f286f44af44b1c3f9	D_0__Bacteria;D_1__Aquificae;D_2__Aquificae;D_3__Hydrogenothermales;D_4__Hydrogenothermaceae;D_5__Venenivibrio;D_6__uncultured Aquificales bacterium
9	Acidithiobacillus (2)	ASV7	94.644	4.04404	1.31201	17	17.5-80.1°C	2.0-7.3	2.27	71.05	50129c6ab1d5fee6c00a295c837c6951	50129c6ab1d5fee6c00a295c837c6951	D_0__Bacteria;D_1__Proteobacteria;D_2__Gammaproteobacteria;D_3__Acidithiobacillales;D_4__Acidithiobacillaceae;D_5__Acidithiobacillus;D_6__Acidithiobacillus sp. ORCS6
10	Aigarchaeales (1)	-	99.055	0.53679	0.40819	14	17.5-80.1°C	2.1-7.3	2.09	46.05	-	dcfebf5e0ea8ddee5cd111faf100780e	D_0__Archaea;D_1__Crenarchaeota;D_2__Crenarchaeota Incertae Sedis;D_3__Aigarchaeales;D_4__Terrestrial Hot Spring Gp(THSCG);D_5__uncultured archaeon;D_6__uncultured archaeon
11	Aigarchaeales (2)	-	46.8262	41.6172	11.5566	8	17.5-86.0°C	2.0-5.6	1.71	25	-	51fde0a69d73a3a6f29e311de9d2a99c	D_0__Archaea;D_1__Crenarchaeota;D_2__Crenarchaeota Incertae Sedis;D_3__Aigarchaeales;D_4__Terrestrial Hot Spring Gp(THSCG);D_5__uncultured archaeon;D_6__uncultured archaeon
12	Thermodiscus	-	99.9138	0.03133	0.05485	5	40.0-92.9°C	2.9-5.5	1.49	6.58	-	ea33dba1c103df03e5050d0cf671e4b0	D_0__Archaea;D_1__Crenarchaeota;D_2__Thermoprotei;D_3__Desulfurococcales;D_4__Acidilobaceae;D_5__Thermodiscus
13	Sulfolobaceae (1)	-	72.2288	26.8508	0.92048	22	17.5-92.9°C	2.0-7.3	1.48	52.63	-	1a4528b7fdef1f9525eb1f5ebf34b1c3	D_0__Archaea;D_1__Crenarchaeota;D_2__Thermoprotei;D_3__Sulfolobales;D_4__Sulfolobaceae;D_5__uncultured;D_6__uncultured Sulfolobales archaeon
14	Sulfolobaceae (2)	-	54.244	32.3019	13.454	20	17.5-86.0°C	2.0-5.3	1.42	21.05	-	fe3cba3de590acef183e1183b8e45880	D_0__Archaea;D_1__Crenarchaeota;D_2__Thermoprotei;D_3__Sulfolobales;D_4__Sulfolobaceae
15	Thermofilum	-	98.9635	0.36085	0.67565	15	17.5-92.9°C	2.8-7.5	1.34	27.63	-	08771bf837758cf4294c73dd67a1d4a8	D_0__Archaea;D_1__Crenarchaeota;D_2__Thermoprotei;D_3__Thermoproteales;D_4__Thermofilaceae;D_5__Thermofilum;D_6__uncultured Thermoproteales archaeon
16	Pyrobaculum	-	55.3398	43.5399	1.12025	9	17.5-92.9°C	2.9-7.5	1.25	30.26	-	ce6005353ed270330dea6e1de77e008e	D_0__Archaea;D_1__Crenarchaeota;D_2__Thermoprotei;D_3__Thermoproteales;D_4__Thermoproteaceae;D_5__Pyrobaculum;Ambiguous_taxa
17	Acidiphilium	-	99.4508	0.18634	0.3629	10	17.5-80.1°C	2.0-4.0	1.19	36.84	-	7d70e0188c1d83d3bf1b4cb09ae784ef	D_0__Bacteria;D_1__Proteobacteria;D_2__Alphaproteobacteria;D_3__Acetobacterales;D_4__Acetobacteraceae;D_5__Acidiphilium
18	Geoarchaeales	-	99.656	0.13761	0.20643	7	17.5-92.9°C	2.1-7.3	1.02	35.53	-	38d25bf8798080fcffb3ddc3e3ca2990	D_0__Archaea;D_1__Crenarchaeota;D_2__Thermoprotei;D_3__Geoarchaeales;D_4__uncultured archaeon;D_5__uncultured archaeon;D_6__uncultured archaeon
19	Tepidisphaerales	-	76.2522	23.6481	0.09968	6	17.5-92.9°C	2.0-5.5	0.94	31.58	-	c9b100723024f09057e6c3600c337cd4	D_0__Bacteria;D_1__Planctomycetes;D_2__Phycisphaerae;D_3__Tepidisphaerales;D_4__CPla-3 termite group;D_5__uncultured bacterium;D_6__uncultured bacterium
20	Thermoplasma	-	81.4165	14.0241	4.55944	23	17.5-92.9°C	2.1-7.3	0.91	40.79	-	ddb502bd82b201c5482c8b6167135a8e	D_0__Archaea;D_1__Euryarchaeota;D_2__Thermoplasmata;D_3__Thermoplasmatales;D_4__Thermoplasmataceae;D_5__Thermoplasma;D_6__uncultured Thermoplasma sp.

## Sheet: Table S3 ASVs OTUs
Table S3. ASVs belonging to 99% identity OTUs. Yellow highlights are the representative ASVs for the OTUs.
OTU classification	ASV member ID
A10 (1)	044a2f5181c764cb7b8381ab3e68bbd0
	dbb7458d72062ec3f0dedf9a0cf89d85
	f29d4f0acf0f4ba5c310a4fc04a2d77f
	4bd52c2cdac321c57c8e179e8fa43c29
	cd210a775d59b7aba31910f480a53295
	eb4c9d57e4e3e97e4121e61a5f357ccf
	4eed300a5434391b5181e7fee8e3d980
	ab4d236c085d80f0b80b533a76eaf564
	45fa9ed74194425962ab00d32e59d817
	852c3b9d10efe7176b251e2d1921bec7
	ed1ebbf53c8bd832d514d8f555dde958
	aa1bb3f0275c7294d06ea4e70ef60933
	efdd6055c68552d363cf9fe2b0c6d092
	30cb9f97d6f2c1d907f3076a2878a98e
	6b2e96e4905f85a844d4bab8adff4357
	c4ca2b454f09240a063c7c800a068454
	c9f34b7374ca1cd8c181bf8ac1af7d55
	8b5b7960c05440b92ba21d10b34d7072
	c9fea39535210d0fd5bd4915004580cc
	896e550f82b970f15f5eb9513d6d07cc
	fdf8ac727021acb04bec607b802ed00f
	6fc1e534feb95bc4d7339ef2400f8770
	f9882e13d1d398f39ec731b4941ef76e
	6b12703dec7eae5662b87b76cc1302e8
	933d1f4edef1ff9c964c9a74d5799a1e
	fcb426b94bf40074588057ed1315b533
	b21f6c4390a7ded4c252cf98a3925ec1
	2893ebc65e21d1da2617e4fcadea83ef
	993b09b36f31085d2aaf902cd0d5aeb6
	c4af8195b650266bc0fe0d872e5abf11
	bdfabb622c8cf3d96beeaa88f0e2d432
	c3264f13acfeb019e458b9e20685595d
	f1b9ebfe3f83bac83502bbdcc4c9796c
	4614c4d436a8127f9bb72c32a715b1b3
	e2cb00ba7c7a9d6fe31084d9b3c8bde0
	847e1b9a358fdf82cefe166dbc63dbc4
A10 (2)	3fd783c6b6fa156aeb3ea9649c91cf24
	05253a1e0a20e4c3f066734d90da26ed
	6effdf5c73a54eefe7faba4dd1c7df02
	c08973656f2b2ab86e4816694dccaa0b
	0bbae6d6de32b1c2a9c73a8283dedad8
	03cec8eae1b3d6db4a76f3b48b0fd4a0
	420726e2db3303f89338b07f47db517e
	32a985fa8701b776017967ec25f0ed0f
	d641e13d350b400dc3c766b8ca455e06
	6504343ed69feeec66df7f688ee7b29b
	2affa629991925a40457b4dfa487f03e
	6a0ed121e53d008b9f9b44d4148f72cc
	0539e27ae8bdf40f2c3834550b290406
	d5be0554411ee0860d24f92109c9ade7
	782004ad2b49b0893f92d3734a795fe9
	e92b43fe00ad999dd5fb9f178c1c60bd
	92173fab0a02e9ef6bd6a5940eafb4f7
	868e34fa061b7e86428dcf22d19f4e0b
	bd9169a0c9c3a3d0e5f51c95f2d8ddad
	bf778c1bdb0890e8a02b2cb8c0dbaf14
	ed4d955ae49064a01e9f0de8192b4111
	50f826c4e195f14121b8e4dbedbb039b
	25b2029b9131e94e27065ded394d5c2f
	2816471aa186aeb3cf7e89bb6e5674ff
	9001c81a4ad3338a3fa7ee0e61cd345d
BSLdp215	f167359568d431d0f7b333e6ad5adcf6
	e7da7968bfcefd11011fa3c3f5ee06a1
	9b1af391d3f2660c25308505509529cb
	83ab8be9a8d0f77497f893075dab9c2d
	bc6868e0fcb217616bf7e58e51247e9a
	e87e0186a2e30b6b781e2b70ace6b343
	382a91f88e2418aabb559719a09516b3
	e94000ee0eebc32bebb04270cce27a5a
	3b912af1552ea465bbf15a2da341471d
	4f35588e8a14f841ef23f76b2e886837
	da534ec89a071414431446586405803d
	dac84de9d1cc2fa24b4ff5eb62d62e9c
	bc32ccd549964ec95b5bf2e4472205ef
	238ba87c892aae26af95b8edaa990b41
	47ff3673dd63bbf3c6f09519bf24ae24
	9c92dbc384bb95c050b9b39c293be495
	02c27c36e913f5e86ced837260de19be
	1e5685de52ec90fbb7af53c029e4fa07
	a80bac632424d5e9dacd4439e46bfd49
	3fcdf14c30ad11195c4a26318e06b660
	94fc3a4c5883ac19a939490fe27137ba
	3c3c8ec9d8a8f94a55194862e3ad8dea
	7ceb7fada4f2af227d4613670f533a04
	612e08864e29b4f1449b3685beccd3b8
	10223d135ec36c2a90bd39e5aa9c2bc7
	99e40c950c8dede903cd7af5c4817aa8
	ba88a1a84a2d96c08bc105b7d91bdfb1
	3550659f5a1560c7f92ce73a432bc308
	f63594ee8120a9248b8a5b2b7fc67eb4
	aba7f70b148978e81c4595903579e5b8
	83d87871aa343559181d6d7ab1b81a8d
	23d6db5e17f82e58d29d2cd4754556cc
	bb6d49ff06bf29c9cc42acdc52a02418
	1511560c5dd0fdec17afe077be970f12
	869d77facbd3d47c2e1184fe4be06cba
	0c7fc5444a24142d9bceffb5a6dad5b2
	2ea74ae2b4b43a2b3650893cd4f49b4b
	2d4c0db0d3b7123b6472bbf635bfafb6
Desulfurella	369965f36a6e9bdbc55d9020685764af
	ee3047da72d70a53b57fc361c1d26d55
	c7cbcb3261eb703c08f0f39610756c72
	c558c7f0242508b0058bc7aa470b7db8
	af180dbdda4b5faa4dafee3a3ab7e5a9
	1cc3b8c98148f10c8fbabde3cce26b30
	7f1579174832d3322341eb4823c70a2f
	60875cab5b5f2dd519e2aaef663d18b3
	d90b68843fd212f63823f58b54232daf
	84e4e6e43aba9970015fb28f164a98b1
	0b9c15e38304d4664dbc448d36959d20
	a01afc5263d885a599d83c38dba1e913
	52654796a605257ac8a20ac2296b7773
	8dc5932b868a2c1d560fefba787dc213
	ac2a174dedf1b490cbc781cffab68b78
	cfdd1d7e406a2674977c11fc6347bd68
	c7ab2839920e99b87d8e85bc0ebea7ae
	453b38b828b37484327d5bf1ae5e75c0
	52f4db95c7e8cd8a28bbec89622f6193
	fc1b965021accfeb3c1de02751d4e50b
	65b3678ad65bffee0be75b8033ea3533
	da4ba7a70c91738e9f06c70f23db3e3a
	8b11e527772d3bd65c43731866fde13a
	f3845c1efd2f376a5c849826a87aaaf9
	63345952040b8261386391becc3e79de
	6f6973beff4e2f083a794ab9198c132f
Mesoaciditoga	ed98e1ff2e94a1e6bbb3e9b430d19704
	1d623a4d455386b5646290bf0f5082c0
	352791c4440b530ef83a4ae4f22f769d
	cc2f7df671fe1eff34179c9ff6d03c5a
	f02165ead4e9ce8d8d0306dc02e7febb
	49e9578a8c5902b8791209db34787de0
A10 (3)	870733de34260d0390bf1d8210332067
	b17ee83e2f668b8816e8652abf6e0e00
	671b01a6233c024951a9f9bc863e5e07
	e35f22d8e774ff5f4798957b2c476222
	7f2828ac6b625273bdf5d5ef30bd6393
	ed900df3373c47f7761420d6b226dc11
	f5e0a3f577bbc9c79729283a12ecec4c
	0dbaff1f8432d373c985f2b91783bc92
	b10dc63e1e2b136acf1dab46768ad675
	203f618d0f0030033c2001a79e775449
	b2e04f6d0637e9aebd11978aaf156b00
	6fd895152f638b3242c32b91a93bdb83
Acidithiobacillus (1)	9316249a1a4c0e8728d022f5bfd9c2d5
	71718cd4c5d87da8e03f207195e3b22c
	8ae782a3c25fe8564bce6faa06575eca
	abf5a90986864f677287476b7314d9e0
	8ed4b7dcc8ae8cc550ee52e2ef77bf10
	75eba5b0f4e72be8bad92844f31e1ef1
	bf2fbfa01a4ccc725628227e5e0be5e4
	d2ac94d7f175ea233dce678a972133be
	45ef6b0d13ace7ef447531e3511e243b
	e4d2938cacce2e2673a80d884a5810a0
	32847e0d07abd33da8d4e7f0b4e4b248
	ef04e4ec50b5d7dd4c3bb16121eb3157
	9f343495dca816ae98ae0cd97fdf39ee
	2d123cb113e4cdaff20ee1ab030b081e
	ea609d9cfb7233d0b825ba951ad9db9f
	53860999498f62043fc2197f1c5a1678
	20d51133fa230f7ab43853b64f981ad2
	9f1b93b1a03696da0173183609bb9cd2
	9aa24173407410018d33dbc44c1345b8
	3514c793cb1cc97a86ab77affad4fef0
	bc58a5b88d6457b1dcb577fe67a2e5fa
	ba74668d77e5859ebbdb183fe2b5af54
	3b3debd7cb69e582340c65a7b15bbcba
	42d91b782bd821187d99f9c790588929
	73f6e7aa76a9d969a2fdd419c124227b
	7738471366c9eced44340e4c0016f7b5
	c0b07d752624f590c6dc2a3735683cbf
	8580f141a69652b36827c0af71231a0d
	6cb3aadef1e8d1021f09322734d5a64b
	2d5e8c76ceab3734b609e38fdb28435d
	6a2d8696355c06c4accf726cd7eb003f
	27a8735643be3024cda61f3ea00b46f2
	5bff5d7fd1f07ea4f1cc47ec32d0037c
	e4e86e8ddc80d2585112bfead391d14b
	015af3aed5fdb3ce13fef0f6bb885b5e
Venenivibrio	8dda16ac32123d4f286f44af44b1c3f9
	bf358e729d6b78b7ac638dcafff66ee3
	f8842f669ff55fd68f51d167f9f8c70d
	43390af87584e936a130be89b90980fb
	6c7722559c2bef98750ffc56ad11c145
	f3cd3c8247ed6a2215bd380dba917352
	f9e8b463426e91eae397130f890e3f77
	fb912411863044459fe8f72976f7f8bf
	e767fd532fe0bf3982c7b41bab2a756f
	bf96382f9f354c4524fce273a71c3a8e
	05058903ec3760f5c08393b94d514975
Acidithiobacillus (2)	50129c6ab1d5fee6c00a295c837c6951
	a1aeb94529a753192041683dfe92f616
	33323545906763c0c716d444ac17004f
	a9f8c0574e6ef10c73845dbc0598e372
	de3e93dbc576ca37216c0eb3d67db90c
	ed846a34209cd8b1cb538dcc768fdc40
	80e9811b46d530d75594ce9993631bbc
	5565b7e0f51f63fcdd204cb3fc786c9c
	1f2d144f00078c89053d24d49e6d41cc
	7b492cb672d48d5fb6caa99ae1d7c235
	6cea38fafce4d8e9c44af8da45eb350a
	79a40c374c5f061a320c7299a622fd04
	997c76497f43ff09551b46bb980c5172
	950cc3cbedc06f96f357d1066ba3da93
	4b2ec42c780ef111071033457e32d320
	98a9449899c804143f2e3d2e7fabfb11
	b8502e8201b36bfe7b6eaa56c32995bb
Aigarchaeales (1)	dcfebf5e0ea8ddee5cd111faf100780e
	e8c0863cb495c21a8b6cc6ba6954579f
	981fa55a1ac8df08d9c3d101b39f48fd
	53201ae3469e07e4f8f41cdc122c24f4
	e90972b2cc85da7f28bce35b346d248d
	ebddd640178393e5a6b7e6a680101f0c
	130a471a20cedb90a8417f65d787c6fd
	280ae3ad37379b74bfe5c69e9b415a16
	8ede79b8fd1677ebf1fda7c5ccf84e1c
	608189613f4ed978a64b24720f7baf25
	1956376c775b9b6678b35581e12334a5
	9e771771e2dff4ed54a905962b4a5f8e
	f1a962457500ec1c7be91ead43fa54dc
	28a85dfa7f81086940267af8da2fa9c1
Aigarchaeales (2)	51fde0a69d73a3a6f29e311de9d2a99c
	fe06291344c04d3a0b8976db062a13a1
	184e84d79141ac93c8f1f0f63372375c
	aab0a1bf1cc037a9fd10d98efd0b5238
	cad1da7c2e0677677cd7657d10bd7e63
	e750bb33bdcadb01134f99595b95bb42
	db3f5ca007d6b764c8f8310b152d008d
	73c0a3031e229aa20c23c279fa3e70a6
Thermodiscus	ea33dba1c103df03e5050d0cf671e4b0
	e2366136c02074a91c56853a8953b4be
	e73dc33467d7cd9910c4490c2418de91
	e7601c225e474df20c532bd25c47d529
	55036fbfcdaa55cd4c4924eeb787a342
Sulfolobaceae (1)	1a4528b7fdef1f9525eb1f5ebf34b1c3
	fc12328dd3a56d7879d89c01fa2e1fd2
	ca44f3bed065564f023f8f65516a88af
	14e5a3c7507f92d1d2f4e1e979c377b2
	f58f78d0bfc2640b0111dff0b828f8b3
	261dfcd8a642f0b3f34434221026c368
	3e3abfb15e73cc45869c8439f4962753
	740c7933e5dbead16b80c1734cdc6628
	85c913d94298d0bd176fe083a1ce364a
	a93cfa35cf30579fb10225c3425446f4
	762a66554ca8a7afd2ad657741a86634
	e6eafb4bf35f51b2a93df5c968ed6f25
	32964fb42a72b6ab432a1e31d3b92382
	8b87e255eae7f3316fdceec00fcb0fe9
	db2144ab6dd3077ee8119369de15bf95
	0a58a2419f6958775c4d4ddd2e5b543b
	0a41685ef29faaf76359f77318f9bd43
	17b819a9b56d5afbb33cc5cf590e743b
	74339002bc8afc3b93c3e6e1729a770a
	c730e3288b7db038de6b3d9e5bb10856
	651ee983486e337824781831e13d13f0
	5d0b93d079ce9fbeea3d44250827cdf4
Sulfolobaceae (2)	fe3cba3de590acef183e1183b8e45880
	36e1568cd2e44349200f27d7b0fd6643
	6fa54f4049d56511da2c1ee5beae3385
	db8d4209afddabbb97c907f02d3fe363
	f7753ece8fc7e258aee141ea0bcac413
	60eb299740e2390ba9b0d544c5440aba
	7d28acab701bdc7525fbe75d8ec89414
	db15c1c965743967aa89af5b57fbc8fd
	7f910ba8c941434c8ed277fa1f04f1bb
	adb1da0f7f93a621b6f44dd95849a98e
	25a44c3326648ae566c3a4711de239bf
	5b96ab6c5a19e205afba5dfc3373e194
	9e02aa990629938ebdde03167c8bd408
	1ada6a01d8d7ce9772e7b5340c6b0c21
	e440416610c644e6f9d5e9d0bfb84eee
	9c38d3a8d3ff00fbe9e62178407b5274
	15575f01d3e9019196477c98852b65f5
	a925f66e0a8a755ba7e1df7d8b83c93a
	db804e702c8a0ab3c20d32c1654ac9dd
	56046408f73ff6d806f8bd9e2784fa4e
Thermofilum	08771bf837758cf4294c73dd67a1d4a8
	0702bf133639af75f3c5f4312160b929
	49b18704ff9b3c35cbc47ace6338125d
	d58fad93c13c82187caafd7c1bbd7417
	21e83bed40c33dd0a0f4395186802221
	f8c58ccc244562dcfdc5ab306fca6e35
	c416aea4a45aaedc4d4af0d2dffb97a8
	efcb1977be287a91aad04d67e46cf3b9
	215e89d78b28eaa87ffbd2bfb6d961d3
	0d0df9e2657f09ed4060a92399c09d78
	f7684506708e4855f4c2911affbf9d10
	affb0637b49b3f082f19d2626bd46f81
	6fe915d2da1c340859a7290b7f8a804c
	2fec9a7f55b2bdee2d52c1a416e11bf6
	b08d99bb86e8126fef18058364035945
Pyrobaculum	ce6005353ed270330dea6e1de77e008e
	d8693d305f53c519619275c8b500248d
	6343b8694977671a06adaa84021cb653
	2f8b2e7ce4fceb5072b2e3e065469799
	71239c2e19258f54f42673c27b2f6e0a
	ba120e4ee48d4474bcac67226cc99514
	068beb72de2f1d4643c76118f8372788
	23e7e58d846e14d2d8ade4e31bdddbbc
	831658e61e7af6cdbcbde2088c5d9b1e
Acidiphilium	7d70e0188c1d83d3bf1b4cb09ae784ef
	baa5a44e6780f94b4c39f887f5845b75
	895a48035ed308b25db96d7cd55128ff
	76d9c0a1deaa05523cb0190db3fc6f09
	14b853280a9ffa59da21360031403931
	ef586804ce81300601fddc2d32f0d1a8
	2982e32cf27bcead17f89e70565b29ef
	59e471e3cf7445d25c40a6483b68be46
	52db258d0ecbd103c06c9355913ff6e0
	729f2bc0ba2441a6dc22116532490861
Geoarchaeales	38d25bf8798080fcffb3ddc3e3ca2990
	353a4b1e096f7dce1890c8f31cfd58aa
	5f12d3f8bf57d76652258581c389e616
	76f700d3d02f66b97ae5c8a0c46a697d
	03f25ac7caa3f2e1eb4f07414b43757d
	8f0679cc8898f91a6be78c9312aa4970
	9de772469f8584f571703fbc37032cd8
Tepidisphaerales	c9b100723024f09057e6c3600c337cd4
	5cad9da070c7d7a5919a6ad2f903cf4f
	6d090bb164844bf5f98f628e9f98de45
	7f36df84bef2d097ef5f2b7bc3eef947
	92b819983c4a146a63b546055df4db66
	f897143bb43712828e06a8715e53d2ef
Thermoplasma	ddb502bd82b201c5482c8b6167135a8e
	5bdb5fb7f415766dcf21dbd0abae1350
	7acd5a1f30f3cb4931e0a0ab21f056c2
	fb25b07618b8efef7ff3544b133914b2
	41cd83a5754a5268ba061d31f7ffb1f8
	fa156e0d1f8d61931887f91641434fae
	bd713257fa147a6cccff51f4aa8a4cd8
	71abb3a90cecf508c8140a3349f6e298
	5f794477cb8a55ea1837286fdb1186a6
	f3718d9166d4a9b788313e14c0a9672e
	2e06df344fc6597cd263b763954a1e4c
	140ce05ac61e14bf037cf270d05c8fe3
	7639cf0e005166fc6618374342032d2c
	e523c45162ef7ee884628ec42468f81f
	e12611127368dbf9a92b0ba3e35a6273
	6c54bcd018edd57df3ad3f52f28a3863
	abfef5d3a8a5764ad6c60b6051ade798
	18bf643a34e2843a8d1ac37f92122cab
	b4ed924b5462c9a96c7faba387a2be54
	f0c968a86f4d261e8663cdc65c70c750
	f62b4a49a42ef323dfeccb7debe098fb
	b147033207403873f67e0475569145ae
	dc09a26924306a88d85c903fe56aba9a

## Sheet: Table S4 MAG descriptions
Table S4. Description of MAGs associated with the four cosmoplitant lineages (Thermoplasmata, Desulfurellaceae, Acidithiobacillaceae, Mesoaciditogaceae).
MAGs shown in grey font are from related non-cosmopolitan lineages present in only two-to-four samples out of 18 (Campylobacterales UBA6016 family and Thermotogales Pseudothermotoga and Fervidobacterium pennivorans_A).
MAG ID	Acidithiobacillus group name Sriaporn et al (2021)	Cosmopolitan lineage	Sample of assembly	Sample temperature (°C)	Sample pH	95% ANI cluster reference	95% ANI cluster reference?	98% ANI cluster reference	98% ANI cluster reference?	Number of samples present in (/18)	ASV match 100% ID	16S rRNA gene present in MAG	Genome size bp	Estimated genome size bp	GC proportion	Completeness %	Contamination %	Strain heterogeneity %	Contamination % excluding strain heterogeneity	GTDB-tk classification
TVZ.SD19.214	NA	yes	WA13	46	3.1	TVZ.SD19.214	reference	TVZ.SD19.214	reference	15	ASV1	yes	1204765	1.2162e+06	0.355448	99.06	0	0	0	d__Archaea;p__Thermoplasmatota;c__Thermoplasmata;o__ARK-15;f__ARK-15;g__;s__
TVZ.SD19.215	NA	yes	WA17	36	3.1	TVZ.SD19.214	-	TVZ.SD19.214	no	NA	ASV1	yes	1197615	1.21895e+06	0.35478	99.06	0.81	100	0	d__Archaea;p__Thermoplasmatota;c__Thermoplasmata;o__ARK-15;f__ARK-15;g__;s__
TVZ.SD19.216	NA	yes	WA18	38	3.1	TVZ.SD19.214	-	TVZ.SD19.214	no	NA	ASV1	yes	1208281	1.2298e+06	0.355264	98.25	0	0	0	d__Archaea;p__Thermoplasmatota;c__Thermoplasmata;o__ARK-15;f__ARK-15;g__;s__
TVZ.SD19.217	NA	yes	TD2	56	5.4	TVZ.SD19.214	-	TVZ.SD19.214	no	NA	ASV1	yes	1271463	1.29411e+06	0.354856	98.25	0	0	0	d__Archaea;p__Thermoplasmatota;c__Thermoplasmata;o__ARK-15;f__ARK-15;g__;s__
TVZ.SD19.218	NA	yes	WA19	44	3.1	TVZ.SD19.214	-	TVZ.SD19.214	no	NA	ASV1	yes	1309178	1.34344e+06	0.35471	97.45	0	0	0	d__Archaea;p__Thermoplasmatota;c__Thermoplasmata;o__ARK-15;f__ARK-15;g__;s__
TVZ.SD19.219	NA	yes	R5	23	2.5	TVZ.SD19.214	-	TVZ.SD19.214	no	NA	ASV1	yes	1396995	1.44557e+06	0.353092	97.45	0.81	0	0.81	d__Archaea;p__Thermoplasmatota;c__Thermoplasmata;o__ARK-15;f__ARK-15;g__;s__
TVZ.SD19.220	NA	yes	WA14	44	3.1	TVZ.SD19.214	-	TVZ.SD19.214	no	NA	NA	yes	1178202	1.23982e+06	0.35477	95.03	0	0	0	d__Archaea;p__Thermoplasmatota;c__Thermoplasmata;o__ARK-15;f__ARK-15;g__;s__
TVZ.SD19.221	NA	yes	WA15	40	3.1	TVZ.SD19.214	-	TVZ.SD19.214	no	NA	NA	yes	1184522	1.24647e+06	0.355191	95.03	0	0	0	d__Archaea;p__Thermoplasmatota;c__Thermoplasmata;o__ARK-15;f__ARK-15;g__;s__
TVZ.SD19.222	NA	yes	WA21	49	3.2	TVZ.SD19.214	-	TVZ.SD19.214	no	NA	NA	no	1092941	1.23385e+06	0.35504	88.58	0	0	0	d__Archaea;p__Thermoplasmatota;c__Thermoplasmata;o__ARK-15;f__ARK-15;g__;s__
TVZ.SD19.223	NA	yes	WA3	53	2.9	TVZ.SD19.223	reference	TVZ.SD19.223	reference	15	NA	no	1049880	1.20165e+06	0.347586	87.37	0	0	0	d__Archaea;p__Thermoplasmatota;c__Thermoplasmata;o__ARK-15;f__ARK-15;g__;s__
TVZ.SD19.224	NA	yes	TC7	69	5.9	TVZ.SD19.224	reference	TVZ.SD19.224	reference	16	ASV2	yes	1182661	1.38145e+06	0.355674	87.63	2.02	100	0	d__Archaea;p__Thermoplasmatota;c__Thermoplasmata;o__ARK-15;f__ARK-15;g__;s__
TVZ.SD19.225	NA	yes	R8	56	2.9	TVZ.SD19.226	-	TVZ.SD19.225	reference	16	NA	no	1048878	1.28146e+06	0.362379	82.66	0.81	100	0	d__Archaea;p__Thermoplasmatota;c__Thermoplasmata;o__ARK-15;f__ARK-15;g__;s__
TVZ.SD19.226	NA	yes	R5	23	2.5	TVZ.SD19.226	reference	TVZ.SD19.226	reference	17	ASV2	yes	1551365	1.70987e+06	0.35102	93.15	2.42	100	0	d__Archaea;p__Thermoplasmatota;c__Thermoplasmata;o__ARK-15;f__ARK-15;g__;s__
TVZ.SD19.233	NA	yes	WA13	46	3.1	TVZ.SD19.233	reference	TVZ.SD19.233	reference	14	ASV3	yes	1251527	1.41144e+06	0.362865	90.28	1.61	33.33	1.07339	d__Archaea;p__Thermoplasmatota;c__Thermoplasmata;o__Thermoplasmatales;f__GCA-001856825;g__;s__
TVZ.SD19.234	NA	yes	R8	56	2.9	TVZ.SD19.233	-	TVZ.SD19.233	no	NA	ASV3	yes	2296733	3.12523e+06	0.363111	85.09	11.6	84.21	1.83164	d__Archaea;p__Thermoplasmatota;c__Thermoplasmata;o__Thermoplasmatales;f__GCA-001856825;g__;s__
TVZ.SD19.235	NA	yes	WA17	36	3.1	TVZ.SD19.233	-	TVZ.SD19.233	no	NA	ASV3	yes	1268143	1.53157e+06	0.361681	84.41	1.61	50	0.805	d__Archaea;p__Thermoplasmatota;c__Thermoplasmata;o__Thermoplasmatales;f__GCA-001856825;g__;s__
TVZ.SD19.236	NA	yes	WA14	44	3.1	TVZ.SD19.233	-	TVZ.SD19.233	no	NA	ASV3	yes	964332	1.16101e+06	0.358887	83.87	0.81	0	0.81	d__Archaea;p__Thermoplasmatota;c__Thermoplasmata;o__Thermoplasmatales;f__GCA-001856825;g__;s__
TVZ.SD19.237	NA	yes	WA21	49	3.2	TVZ.SD19.233	-	TVZ.SD19.233	no	NA	ASV3	yes	1021751	1.27131e+06	0.358561	81.18	0.81	0	0.81	d__Archaea;p__Thermoplasmatota;c__Thermoplasmata;o__Thermoplasmatales;f__GCA-001856825;g__;s__
TVZ.SD19.238	NA	yes	WA15	40	3.1	TVZ.SD19.233	-	TVZ.SD19.233	no	NA	ASV3	yes	2537848	3.26285e+06	0.34534	81.05	3.27	40	1.962	d__Archaea;p__Thermoplasmatota;c__Thermoplasmata;o__Thermoplasmatales;f__GCA-001856825;g__;s__
TVZ.SD19.239	NA	yes	WA19	44	3.1	TVZ.SD19.233	-	TVZ.SD19.233	no	NA	NA	no	2660939	3.63814e+06	0.344308	75.81	2.67	14.29	2.28846	d__Archaea;p__Thermoplasmatota;c__Thermoplasmata;o__Thermoplasmatales;f__GCA-001856825;g__;s__
TVZ.SD19.244	NA	yes	TD2	56	5.4	TVZ.SD19.244	reference	TVZ.SD19.244	reference	11	NA	yes	1113142	1.32359e+06	0.424077	84.1	0	0	0	d__Archaea;p__Thermoplasmatota;c__Thermoplasmata;o__Thermoplasmatales;f__Thermoplasmataceae;g__;s__
TVZ.SD19.245	NA	yes	TD2	56	5.4	TVZ.SD19.246	-	TVZ.SD19.245	reference	11	NA	no	1228480	1.48081e+06	0.42316	85.38	2.42	100	0	d__Archaea;p__Thermoplasmatota;c__Thermoplasmata;o__Thermoplasmatales;f__Thermoplasmataceae;g__;s__
TVZ.SD19.246	NA	yes	R8	56	2.9	TVZ.SD19.246	reference	TVZ.SD19.246	reference	12	NA	yes	1437105	1.46136e+06	0.423638	98.34	0	0	0	d__Archaea;p__Thermoplasmatota;c__Thermoplasmata;o__Thermoplasmatales;f__Thermoplasmataceae;g__;s__
TVZ.SD19.247	NA	yes	R11	53	2.5	TVZ.SD19.246	-	TVZ.SD19.246	no	NA	NA	yes	1339271	1.51724e+06	0.424038	88.67	0.4	0	0.4	d__Archaea;p__Thermoplasmatota;c__Thermoplasmata;o__Thermoplasmatales;f__Thermoplasmataceae;g__;s__
TVZ.SD19.248	NA	yes	R8	56	2.9	TVZ.SD19.248	reference	TVZ.SD19.248	reference	5	NA	yes	1404958	1.99059e+06	0.468785	77.43	6.85	90	0.685	d__Archaea;p__Thermoplasmatota;c__Thermoplasmata;o__Thermoplasmatales;f__Thermoplasmataceae;g__UBA509;s__
TVZ.SD19.45	NA	no	TC6	31	7.3	TVZ.SD19.45	reference	TVZ.SD19.45	reference	2	NA	no	1805257	1.88499e+06	0.45124	95.77	0	0	0	d__Bacteria;p__Campylobacterota;c__Campylobacteria;o__Campylobacterales;f__UBA6016;g__;s__
TVZ.SD19.46	NA	no	TD6	31	7.3	TVZ.SD19.45	-	TVZ.SD19.45	no	NA	NA	no	1882238	2.07982e+06	0.452912	91.75	1.25	75	0.3125	d__Bacteria;p__Campylobacterota;c__Campylobacteria;o__Campylobacterales;f__UBA6016;g__;s__
TVZ.SD19.47	NA	no	TD6	31	7.3	TVZ.SD19.47	reference	TVZ.SD19.47	reference	3	NA	no	1920331	2.05757e+06	0.391511	94.68	1.35	25	1.0125	d__Bacteria;p__Campylobacterota;c__Campylobacteria;o__Campylobacterales;f__UBA6016;g__UBA6016;s__
TVZ.SD19.49	NA	yes	TC1	74	6.1	TVZ.SD19.49	reference	TVZ.SD19.49	reference	17	NA	no	1622458	1.77687e+06	0.332745	93.36	2.05	50	1.025	d__Bacteria;p__Campylobacterota;c__Desulfurellia;o__Desulfurellales;f__Desulfurellaceae;g__;s__
TVZ.SD19.54	NA	yes	R5	23	2.5	TVZ.SD19.54	reference	TVZ.SD19.54	reference	16	NA	no	1471107	1.65796e+06	0.326886	89.55	0.82	0	0.82	d__Bacteria;p__Campylobacterota;c__Desulfurellia;o__Desulfurellales;f__Desulfurellaceae;g__Desulfurella;s__
TVZ.SD19.55	NA	yes	TC6	31	7.3	TVZ.SD19.54	-	TVZ.SD19.54	no	NA	NA	no	1550998	1.85971e+06	0.330896	85.45	2.05	50	1.025	d__Bacteria;p__Campylobacterota;c__Desulfurellia;o__Desulfurellales;f__Desulfurellaceae;g__Desulfurella;s__
TVZ.SD19.56	NA	yes	R8	56	2.9	TVZ.SD19.54	-	TVZ.SD19.54	no	NA	NA	no	1381385	1.87205e+06	0.331834	76.19	2.4	18.18	1.96368	d__Bacteria;p__Campylobacterota;c__Desulfurellia;o__Desulfurellales;f__Desulfurellaceae;g__Desulfurella;s__
TVZ.SD19.121	TVZ_G3	yes	R8	56	2.9	TVZ.SD19.121	reference	TVZ.SD19.121	reference	16	ASV6	yes	2254937	2.42806e+06	0.55382	94.14	1.27	100	0	d__Bacteria;p__Proteobacteria;c__Gammaproteobacteria;o__Acidithiobacillales;f__Acidithiobacillaceae;g__;s__
TVZ.SD19.122	TVZ_G3	yes	R11	53	2.5	TVZ.SD19.121	-	TVZ.SD19.121	no	NA	NA	no	1418362	1.87045e+06	0.563907	78.23	2.4	100	0	d__Bacteria;p__Proteobacteria;c__Gammaproteobacteria;o__Acidithiobacillales;f__Acidithiobacillaceae;g__;s__
TVZ.SD19.123	TVZ_G4	yes	TD2	56	5.4	TVZ.SD19.121	-	TVZ.SD19.123	reference	15	ASV6	yes	1836193	2.04795e+06	0.557471	90.28	0.62	0	0.62	d__Bacteria;p__Proteobacteria;c__Gammaproteobacteria;o__Acidithiobacillales;f__Acidithiobacillaceae;g__;s__
TVZ.SD19.124	TVZ_G4	yes	TD6	31	7.3	TVZ.SD19.121	-	TVZ.SD19.123	no	NA	NA	no	1663380	1.90974e+06	0.560582	89.57	2.47	100	0	d__Bacteria;p__Proteobacteria;c__Gammaproteobacteria;o__Acidithiobacillales;f__Acidithiobacillaceae;g__;s__
TVZ.SD19.125	TVZ_G4	yes	R5	23	2.5	TVZ.SD19.121	-	TVZ.SD19.123	no	NA	NA	no	1550191	1.79816e+06	0.561981	86.83	0.62	100	0	d__Bacteria;p__Proteobacteria;c__Gammaproteobacteria;o__Acidithiobacillales;f__Acidithiobacillaceae;g__;s__
TVZ.SD19.127	TVZ_G1	yes	TC6	31	7.3	TVZ.SD19.128	-	TVZ.SD19.128	no	NA	NA	no	2072008	2.15542e+06	0.628694	98.72	2.59	33.33	1.72675	d__Bacteria;p__Proteobacteria;c__Gammaproteobacteria;o__Acidithiobacillales;f__Acidithiobacillaceae;g__Acidithiobacillus_A;s__Acidithiobacillus_A caldus
TVZ.SD19.128	TVZ_G1	yes	TD2	56	5.4	TVZ.SD19.128	reference	TVZ.SD19.128	reference	10	NA	no	2037098	2.08228e+06	0.629232	97.83	0	0	0	d__Bacteria;p__Proteobacteria;c__Gammaproteobacteria;o__Acidithiobacillales;f__Acidithiobacillaceae;g__Acidithiobacillus_A;s__Acidithiobacillus_A caldus
TVZ.SD19.130	TVZ_G2	yes	WA14	44	3.1	TVZ.SD19.130	reference	TVZ.SD19.130	reference	14	NA	no	2079814	2.15972e+06	0.594722	96.3	0	0	0	d__Bacteria;p__Proteobacteria;c__Gammaproteobacteria;o__Acidithiobacillales;f__Acidithiobacillaceae;g__UBA2486;s__UBA2486 sp002341825
TVZ.SD19.131	TVZ_G2	yes	WA21	49	3.2	TVZ.SD19.130	-	TVZ.SD19.130	no	NA	NA	no	2062064	2.14597e+06	0.595069	96.09	0	0	0	d__Bacteria;p__Proteobacteria;c__Gammaproteobacteria;o__Acidithiobacillales;f__Acidithiobacillaceae;g__UBA2486;s__UBA2486 sp002341825
TVZ.SD19.132	TVZ_G2	yes	WA15	40	3.1	TVZ.SD19.130	-	TVZ.SD19.130	no	NA	NA	no	2730176	2.88724e+06	0.582055	95.06	0.5	60	0.2	d__Bacteria;p__Proteobacteria;c__Gammaproteobacteria;o__Acidithiobacillales;f__Acidithiobacillaceae;g__UBA2486;s__UBA2486 sp002341825
TVZ.SD19.133	NA	yes	R5	23	2.5	TVZ.SD19.130	-	TVZ.SD19.130	no	NA	NA	no	2064779	2.25216e+06	0.59256	94.58	2.9	71.43	0.82853	d__Bacteria;p__Proteobacteria;c__Gammaproteobacteria;o__Acidithiobacillales;f__Acidithiobacillaceae;g__UBA2486;s__UBA2486 sp002341825
TVZ.SD19.134	TVZ_G2	yes	WA17	36	3.1	TVZ.SD19.130	-	TVZ.SD19.130	no	NA	ASV7	yes	2391156	2.71014e+06	0.589149	88.23	0	0	0	d__Bacteria;p__Proteobacteria;c__Gammaproteobacteria;o__Acidithiobacillales;f__Acidithiobacillaceae;g__UBA2486;s__UBA2486 sp002341825
TVZ.SD19.166	NA	yes	TC6	31	7.3	TVZ.SD19.167	-	TVZ.SD19.167	no	NA	NA	no	1498913	1.6187e+06	0.400101	93.22	0.62	0	0.62	d__Bacteria;p__Thermotogota;c__Thermotogae;o__Mesoaciditogales;f__Mesoaciditogaceae;g__Athalassotoga;s__
TVZ.SD19.167	NA	yes	R11	53	2.5	TVZ.SD19.167	reference	TVZ.SD19.167	reference	16	NA	no	1506174	1.64555e+06	0.400438	91.53	0	0	0	d__Bacteria;p__Thermotogota;c__Thermotogae;o__Mesoaciditogales;f__Mesoaciditogaceae;g__Athalassotoga;s__
TVZ.SD19.168	NA	yes	R8	56	2.9	TVZ.SD19.167	-	TVZ.SD19.167	no	NA	NA	no	1357329	1.55497e+06	0.399852	87.29	0	0	0	d__Bacteria;p__Thermotogota;c__Thermotogae;o__Mesoaciditogales;f__Mesoaciditogaceae;g__Athalassotoga;s__
TVZ.SD19.169	NA	yes	R5	23	2.5	TVZ.SD19.167	-	TVZ.SD19.167	no	NA	NA	no	1162815	1.34523e+06	0.400937	86.44	0	0	0	d__Bacteria;p__Thermotogota;c__Thermotogae;o__Mesoaciditogales;f__Mesoaciditogaceae;g__Athalassotoga;s__
TVZ.SD19.170	NA	yes	WA3	53	2.9	TVZ.SD19.167	-	TVZ.SD19.167	no	NA	NA	no	1486351	1.74332e+06	0.391746	86.44	1.18	33.33	0.786706	d__Bacteria;p__Thermotogota;c__Thermotogae;o__Mesoaciditogales;f__Mesoaciditogaceae;g__Athalassotoga;s__
TVZ.SD19.171	NA	yes	TD2	56	5.4	TVZ.SD19.167	-	TVZ.SD19.167	no	NA	NA	no	871172	1.11961e+06	0.39983	77.81	0	0	0	d__Bacteria;p__Thermotogota;c__Thermotogae;o__Mesoaciditogales;f__Mesoaciditogaceae;g__Athalassotoga;s__
TVZ.SD19.172	NA	yes	WA13	46	3.1	TVZ.SD19.167	-	TVZ.SD19.167	no	NA	NA	no	1214786	1.62405e+06	0.397326	75.42	0.62	25	0.465	d__Bacteria;p__Thermotogota;c__Thermotogae;o__Mesoaciditogales;f__Mesoaciditogaceae;g__Athalassotoga;s__
TVZ.SD19.181	NA	yes	R5	23	2.5	TVZ.SD19.181	reference	TVZ.SD19.181	reference	15	NA	no	1354842	1.48022e+06	0.390978	91.53	0	0	0	d__Bacteria;p__Thermotogota;c__Thermotogae;o__Mesoaciditogales;f__Mesoaciditogaceae;g__DTPE01;s__
TVZ.SD19.182	NA	yes	TD2	56	5.4	TVZ.SD19.181	-	TVZ.SD19.181	no	NA	NA	no	1245870	1.55055e+06	0.391659	80.35	0	0	0	d__Bacteria;p__Thermotogota;c__Thermotogae;o__Mesoaciditogales;f__Mesoaciditogaceae;g__DTPE01;s__
TVZ.SD19.183	NA	no	TC1	74	6.1	TVZ.SD19.183	reference	TVZ.SD19.183	reference	4	NA	yes	1935396	1.9385e+06	0.414255	99.84	0	0	0	d__Bacteria;p__Thermotogota;c__Thermotogae;o__Thermotogales;f__DSM-5069;g__Pseudothermotoga_B;s__
TVZ.SD19.184	NA	no	TC1	74	6.1	TVZ.SD19.184	reference	TVZ.SD19.184	reference	4	NA	no	1944750	2.02768e+06	0.388793	96.49	0.58	0	0.58	d__Bacteria;p__Thermotogota;c__Thermotogae;o__Thermotogales;f__Fervidobacteriaceae;g__Fervidobacterium;s__Fervidobacterium pennivorans_A

## Sheet: Table S5 MAG pairwise ANIs
Table S5. Pairwise MAG ANIs between members of the four cosmoplitant lineages (Thermoplasmata, Desulfurellaceae, Acidithiobacillaceae, Mesoaciditogaceae).
Alignments were undertaken using fastANI with kmer size =16 and a fragment length of 3000.
Pairs are not reported if less than 20% of fragments aligned (based on the smaller genome) or ANI's were substantially <80% (min reported = 76.5%), and alignments are shown for the MAG with the highest completeness and lowest contamination out of reciprocal pairs as query.
Pairs marked in grey font have different GTDB taxa classifications, and ANIs below the species threshold of 96.5%. Pairs marked in blue font have the same classification, but ANI minimum values below the species threshold, and two highlighted in yellow match the same ASV (ASVs 2 and 6). Pairs marked in red font are self-to-self comparisons.
Query MAG ID	Database MAG ID	Pair	Same species MAG IDs (≥96.5% ANI)	% ANI	# Query fragments	# Fragments aligned	% Query Fragments aligned	Query assembled genome length bp	Database assembled genome length bp	Completeness %	Contamination %	Query ASV match 100% ID	Database ASV match 100% ID	Same ASV match	Same Taxonomy	Query GTDB taxonomy	Database GTDB taxonomy
TVZ.SD19.121	TVZ.SD19.122	other	121-122	98.9963	613	335	54.6493	2254937	1418362	94.14	1.27	ASV6	NA	-	same	f__Acidithiobacillaceae;g__;s__	f__Acidithiobacillaceae;g__;s__
TVZ.SD19.123	TVZ.SD19.124	other	123-125	98.7299	507	332	65.4832	1836193	1663380	90.28	0.62	ASV6	NA	-	same	f__Acidithiobacillaceae;g__;s__	f__Acidithiobacillaceae;g__;s__
TVZ.SD19.123	TVZ.SD19.125	other	123-125	98.4726	507	369	72.7811	1836193	1550191	90.28	0.62	ASV6	NA	-	same	f__Acidithiobacillaceae;g__;s__	f__Acidithiobacillaceae;g__;s__
TVZ.SD19.127	TVZ.SD19.128	other	127-128	99.838	588	540	91.8367	2072008	2037098	98.72	2.59	NA	NA	-	same	f__Acidithiobacillaceae;g__Acidithiobacillus_A;s__Acidithiobacillus_A caldus	f__Acidithiobacillaceae;g__Acidithiobacillus_A;s__Acidithiobacillus_A caldus
TVZ.SD19.130	TVZ.SD19.131	other	130-134	99.9391	633	610	96.3665	2079814	2062064	96.3	0	NA	NA	-	same	f__Acidithiobacillaceae;g__UBA2486;s__UBA2486 sp002341825	f__Acidithiobacillaceae;g__UBA2486;s__UBA2486 sp002341825
TVZ.SD19.130	TVZ.SD19.132	other	130-134	99.8628	633	582	91.9431	2079814	2730176	96.3	0	NA	NA	-	same	f__Acidithiobacillaceae;g__UBA2486;s__UBA2486 sp002341825	f__Acidithiobacillaceae;g__UBA2486;s__UBA2486 sp002341825
TVZ.SD19.130	TVZ.SD19.133	other	130-134	99.3875	633	495	78.1991	2079814	2064779	96.3	0	NA	NA	-	same	f__Acidithiobacillaceae;g__UBA2486;s__UBA2486 sp002341825	f__Acidithiobacillaceae;g__UBA2486;s__UBA2486 sp002341825
TVZ.SD19.130	TVZ.SD19.134	other	130-134	99.8144	633	463	73.1438	2079814	2391156	96.3	0	NA	ASV7	-	same	f__Acidithiobacillaceae;g__UBA2486;s__UBA2486 sp002341825	f__Acidithiobacillaceae;g__UBA2486;s__UBA2486 sp002341825
TVZ.SD19.166	TVZ.SD19.167	other	166-172	98.1429	401	289	72.0698	1498913	1506174	93.22	0.62	NA	NA	-	same	c__Thermotogae;o__Mesoaciditogales;f__Mesoaciditogaceae;g__Athalassotoga;s__	c__Thermotogae;o__Mesoaciditogales;f__Mesoaciditogaceae;g__Athalassotoga;s__
TVZ.SD19.166	TVZ.SD19.168	other	166-172	98.0863	401	304	75.8105	1498913	1357329	93.22	0.62	NA	NA	-	same	c__Thermotogae;o__Mesoaciditogales;f__Mesoaciditogaceae;g__Athalassotoga;s__	c__Thermotogae;o__Mesoaciditogales;f__Mesoaciditogaceae;g__Athalassotoga;s__
TVZ.SD19.166	TVZ.SD19.169	other	166-172	98.3909	401	276	68.8279	1498913	1162815	93.22	0.62	NA	NA	-	same	c__Thermotogae;o__Mesoaciditogales;f__Mesoaciditogaceae;g__Athalassotoga;s__	c__Thermotogae;o__Mesoaciditogales;f__Mesoaciditogaceae;g__Athalassotoga;s__
TVZ.SD19.166	TVZ.SD19.170	other	166-172	98.3501	401	225	56.1097	1498913	1486351	93.22	0.62	NA	NA	-	same	c__Thermotogae;o__Mesoaciditogales;f__Mesoaciditogaceae;g__Athalassotoga;s__	c__Thermotogae;o__Mesoaciditogales;f__Mesoaciditogaceae;g__Athalassotoga;s__
TVZ.SD19.166	TVZ.SD19.171	other	166-172	99.2916	401	198	49.3766	1498913	871172	93.22	0.62	NA	NA	-	same	c__Thermotogae;o__Mesoaciditogales;f__Mesoaciditogaceae;g__Athalassotoga;s__	c__Thermotogae;o__Mesoaciditogales;f__Mesoaciditogaceae;g__Athalassotoga;s__
TVZ.SD19.166	TVZ.SD19.172	other	166-172	97.7779	401	215	53.616	1498913	1214786	93.22	0.62	NA	NA	-	same	c__Thermotogae;o__Mesoaciditogales;f__Mesoaciditogaceae;g__Athalassotoga;s__	c__Thermotogae;o__Mesoaciditogales;f__Mesoaciditogaceae;g__Athalassotoga;s__
TVZ.SD19.181	TVZ.SD19.182	other	181-182	99.0764	419	281	67.0644	1354842	1245870	91.53	0	NA	NA	-	same	c__Thermotogae;o__Mesoaciditogales;f__Mesoaciditogaceae;g__DTPE01;s__	c__Thermotogae;o__Mesoaciditogales;f__Mesoaciditogaceae;g__DTPE01;s__
TVZ.SD19.214	TVZ.SD19.215	other	214-222	99.8111	350	319	91.1429	1204765	1197615	99.06	0	ASV1	ASV1	same ASV - ASV1	same	c__Thermoplasmata;o__ARK-15;f__ARK-15;g__;s__	c__Thermoplasmata;o__ARK-15;f__ARK-15;g__;s__
TVZ.SD19.214	TVZ.SD19.216	other	214-222	99.669	350	308	88	1204765	1208281	99.06	0	ASV1	ASV1	same ASV - ASV1	same	c__Thermoplasmata;o__ARK-15;f__ARK-15;g__;s__	c__Thermoplasmata;o__ARK-15;f__ARK-15;g__;s__
TVZ.SD19.214	TVZ.SD19.217	other	214-222	99.1747	350	316	90.2857	1204765	1271463	99.06	0	ASV1	ASV1	same ASV - ASV1	same	c__Thermoplasmata;o__ARK-15;f__ARK-15;g__;s__	c__Thermoplasmata;o__ARK-15;f__ARK-15;g__;s__
TVZ.SD19.214	TVZ.SD19.218	other	214-222	99.789	350	321	91.7143	1204765	1309178	99.06	0	ASV1	ASV1	same ASV - ASV1	same	c__Thermoplasmata;o__ARK-15;f__ARK-15;g__;s__	c__Thermoplasmata;o__ARK-15;f__ARK-15;g__;s__
TVZ.SD19.214	TVZ.SD19.219	other	214-222	99.207	350	312	89.1429	1204765	1396995	99.06	0	ASV1	ASV1	same ASV - ASV1	same	c__Thermoplasmata;o__ARK-15;f__ARK-15;g__;s__	c__Thermoplasmata;o__ARK-15;f__ARK-15;g__;s__
TVZ.SD19.214	TVZ.SD19.220	other	214-222	99.5944	350	305	87.1429	1204765	1178202	99.06	0	ASV1	NA	-	same	c__Thermoplasmata;o__ARK-15;f__ARK-15;g__;s__	c__Thermoplasmata;o__ARK-15;f__ARK-15;g__;s__
TVZ.SD19.214	TVZ.SD19.221	other	214-222	99.5321	350	299	85.4286	1204765	1184522	99.06	0	ASV1	NA	-	same	c__Thermoplasmata;o__ARK-15;f__ARK-15;g__;s__	c__Thermoplasmata;o__ARK-15;f__ARK-15;g__;s__
TVZ.SD19.214	TVZ.SD19.222	other	214-222	99.4593	350	250	71.4286	1204765	1092941	99.06	0	ASV1	NA	-	same	c__Thermoplasmata;o__ARK-15;f__ARK-15;g__;s__	c__Thermoplasmata;o__ARK-15;f__ARK-15;g__;s__
TVZ.SD19.233	TVZ.SD19.234	other	233-239	98.1025	330	224	67.8788	1251527	2296733	90.28	1.61	ASV3	ASV3	same ASV - ASV3	same	c__Thermoplasmata;o__Thermoplasmatales;f__GCA-001856825;g__;s__	c__Thermoplasmata;o__Thermoplasmatales;f__GCA-001856825;g__;s__
TVZ.SD19.233	TVZ.SD19.235	other	233-239	99.446	330	246	74.5455	1251527	1268143	90.28	1.61	ASV3	ASV3	same ASV - ASV3	same	c__Thermoplasmata;o__Thermoplasmatales;f__GCA-001856825;g__;s__	c__Thermoplasmata;o__Thermoplasmatales;f__GCA-001856825;g__;s__
TVZ.SD19.233	TVZ.SD19.236	other	233-239	99.228	330	231	70	1251527	964332	90.28	1.61	ASV3	ASV3	same ASV - ASV3	same	c__Thermoplasmata;o__Thermoplasmatales;f__GCA-001856825;g__;s__	c__Thermoplasmata;o__Thermoplasmatales;f__GCA-001856825;g__;s__
TVZ.SD19.233	TVZ.SD19.237	other	233-239	99.4083	330	239	72.4242	1251527	1021751	90.28	1.61	ASV3	ASV3	same ASV - ASV3	same	c__Thermoplasmata;o__Thermoplasmatales;f__GCA-001856825;g__;s__	c__Thermoplasmata;o__Thermoplasmatales;f__GCA-001856825;g__;s__
TVZ.SD19.233	TVZ.SD19.238	other	233-239	98.4369	330	206	62.4242	1251527	2537848	90.28	1.61	ASV3	ASV3	same ASV - ASV3	same	c__Thermoplasmata;o__Thermoplasmatales;f__GCA-001856825;g__;s__	c__Thermoplasmata;o__Thermoplasmatales;f__GCA-001856825;g__;s__
TVZ.SD19.233	TVZ.SD19.239	other	233-239	98.9449	330	204	61.8182	1251527	2660939	90.28	1.61	ASV3	NA	-	same	c__Thermoplasmata;o__Thermoplasmatales;f__GCA-001856825;g__;s__	c__Thermoplasmata;o__Thermoplasmatales;f__GCA-001856825;g__;s__
TVZ.SD19.246	TVZ.SD19.245	other	245-247	97.2317	420	289	68.8095	1437105	1228480	98.34	0	NA	NA	-	same	c__Thermoplasmata;o__Thermoplasmatales;f__Thermoplasmataceae;g__;s__	c__Thermoplasmata;o__Thermoplasmatales;f__Thermoplasmataceae;g__;s__
TVZ.SD19.246	TVZ.SD19.247	other	245-247	99.1917	420	314	74.7619	1437105	1339271	98.34	0	NA	NA	-	same	c__Thermoplasmata;o__Thermoplasmatales;f__Thermoplasmataceae;g__;s__	c__Thermoplasmata;o__Thermoplasmatales;f__Thermoplasmataceae;g__;s__
TVZ.SD19.54	TVZ.SD19.55	other	54-56	98.0895	417	318	76.259	1471107	1550998	89.55	0.82	NA	NA	-	same	c__Desulfurellia;o__Desulfurellales;f__Desulfurellaceae;g__Desulfurella;s__	c__Desulfurellia;o__Desulfurellales;f__Desulfurellaceae;g__Desulfurella;s__
TVZ.SD19.54	TVZ.SD19.56	other	54-56	98.0101	417	178	42.6859	1471107	1381385	89.55	0.82	NA	NA	-	same	c__Desulfurellia;o__Desulfurellales;f__Desulfurellaceae;g__Desulfurella;s__	c__Desulfurellia;o__Desulfurellales;f__Desulfurellaceae;g__Desulfurella;s__
TVZ.SD19.54	TVZ.SD19.49	other	no	91.7425	417	295	70.7434	1471107	1622458	89.55	0.82	NA	NA	-	no	c__Desulfurellia;o__Desulfurellales;f__Desulfurellaceae;g__Desulfurella;s__	c__Desulfurellia;o__Desulfurellales;f__Desulfurellaceae;g__;s__
TVZ.SD19.55	TVZ.SD19.49	other	no	91.6516	397	299	75.3149	1550998	1622458	85.45	2.05	NA	NA	-	no	c__Desulfurellia;o__Desulfurellales;f__Desulfurellaceae;g__Desulfurella;s__	c__Desulfurellia;o__Desulfurellales;f__Desulfurellaceae;g__;s__
TVZ.SD19.56	TVZ.SD19.49	other	no	90.4715	232	174	75	1381385	1622458	76.19	2.4	NA	NA	-	no	c__Desulfurellia;o__Desulfurellales;f__Desulfurellaceae;g__Desulfurella;s__	c__Desulfurellia;o__Desulfurellales;f__Desulfurellaceae;g__;s__
TVZ.SD19.226	TVZ.SD19.223	other	no	84.4561	403	220	54.5906	1551365	1049880	93.15	2.42	ASV2	NA	-	same	c__Thermoplasmata;o__ARK-15;f__ARK-15;g__;s__	c__Thermoplasmata;o__ARK-15;f__ARK-15;g__;s__
TVZ.SD19.226	TVZ.SD19.224	other	no	91.1326	403	245	60.794	1551365	1182661	93.15	2.42	ASV2	ASV2	same ASV - ASV2	same	c__Thermoplasmata;o__ARK-15;f__ARK-15;g__;s__	c__Thermoplasmata;o__ARK-15;f__ARK-15;g__;s__
TVZ.SD19.226	TVZ.SD19.225	other	no	94.3935	403	244	60.5459	1551365	1048878	93.15	2.42	ASV2	NA	-	same	c__Thermoplasmata;o__ARK-15;f__ARK-15;g__;s__	c__Thermoplasmata;o__ARK-15;f__ARK-15;g__;s__
TVZ.SD19.224	TVZ.SD19.223	other	no	84.2334	294	198	67.3469	1182661	1049880	87.63	2.02	ASV2	NA	-	same	c__Thermoplasmata;o__ARK-15;f__ARK-15;g__;s__	c__Thermoplasmata;o__ARK-15;f__ARK-15;g__;s__
TVZ.SD19.224	TVZ.SD19.225	other	no	91.3553	294	206	70.068	1182661	1048878	87.63	2.02	ASV2	NA	-	same	c__Thermoplasmata;o__ARK-15;f__ARK-15;g__;s__	c__Thermoplasmata;o__ARK-15;f__ARK-15;g__;s__
TVZ.SD19.223	TVZ.SD19.225	other	no	83.3324	300	180	60	1049880	1048878	87.37	0	NA	NA	-	same	c__Thermoplasmata;o__ARK-15;f__ARK-15;g__;s__	c__Thermoplasmata;o__ARK-15;f__ARK-15;g__;s__
TVZ.SD19.246	TVZ.SD19.244	other	no	92.924	420	283	67.381	1437105	1113142	98.34	0	NA	NA	-	same	c__Thermoplasmata;o__Thermoplasmatales;f__Thermoplasmataceae;g__;s__	c__Thermoplasmata;o__Thermoplasmatales;f__Thermoplasmataceae;g__;s__
TVZ.SD19.247	TVZ.SD19.244	other	no	92.8223	346	248	71.6763	1339271	1113142	88.67	0.4	NA	NA	-	same	c__Thermoplasmata;o__Thermoplasmatales;f__Thermoplasmataceae;g__;s__	c__Thermoplasmata;o__Thermoplasmatales;f__Thermoplasmataceae;g__;s__
TVZ.SD19.245	TVZ.SD19.244	other	no	92.5479	326	236	72.3926	1228480	1113142	85.38	2.42	NA	NA	-	same	c__Thermoplasmata;o__Thermoplasmatales;f__Thermoplasmataceae;g__;s__	c__Thermoplasmata;o__Thermoplasmatales;f__Thermoplasmataceae;g__;s__
TVZ.SD19.166	TVZ.SD19.182	other	no	77.1031	401	63	15.7107	1498913	1245870	93.22	0.62	NA	NA	-	no	c__Thermotogae;o__Mesoaciditogales;f__Mesoaciditogaceae;g__Athalassotoga;s__	c__Thermotogae;o__Mesoaciditogales;f__Mesoaciditogaceae;g__DTPE01;s__
TVZ.SD19.168	TVZ.SD19.182	other	no	77.2413	363	66	18.1818	1357329	1245870	87.29	0	NA	NA	-	no	c__Thermotogae;o__Mesoaciditogales;f__Mesoaciditogaceae;g__Athalassotoga;s__	c__Thermotogae;o__Mesoaciditogales;f__Mesoaciditogaceae;g__DTPE01;s__
TVZ.SD19.181	TVZ.SD19.166	other	no	79.4804	419	93	22.1957	1354842	1498913	91.53	0	NA	NA	-	no	c__Thermotogae;o__Mesoaciditogales;f__Mesoaciditogaceae;g__DTPE01;s__	c__Thermotogae;o__Mesoaciditogales;f__Mesoaciditogaceae;g__Athalassotoga;s__
TVZ.SD19.181	TVZ.SD19.167	other	no	79.3383	419	84	20.0477	1354842	1506174	91.53	0	NA	NA	-	no	c__Thermotogae;o__Mesoaciditogales;f__Mesoaciditogaceae;g__DTPE01;s__	c__Thermotogae;o__Mesoaciditogales;f__Mesoaciditogaceae;g__Athalassotoga;s__
TVZ.SD19.181	TVZ.SD19.168	other	no	79.3441	419	82	19.5704	1354842	1357329	91.53	0	NA	NA	-	no	c__Thermotogae;o__Mesoaciditogales;f__Mesoaciditogaceae;g__DTPE01;s__	c__Thermotogae;o__Mesoaciditogales;f__Mesoaciditogaceae;g__Athalassotoga;s__
TVZ.SD19.181	TVZ.SD19.169	other	no	77.8084	419	75	17.8998	1354842	1162815	91.53	0	NA	NA	-	no	c__Thermotogae;o__Mesoaciditogales;f__Mesoaciditogaceae;g__DTPE01;s__	c__Thermotogae;o__Mesoaciditogales;f__Mesoaciditogaceae;g__Athalassotoga;s__
TVZ.SD19.181	TVZ.SD19.170	other	no	78.7158	419	70	16.7064	1354842	1486351	91.53	0	NA	NA	-	no	c__Thermotogae;o__Mesoaciditogales;f__Mesoaciditogaceae;g__DTPE01;s__	c__Thermotogae;o__Mesoaciditogales;f__Mesoaciditogaceae;g__Athalassotoga;s__
TVZ.SD19.181	TVZ.SD19.171	other	no	77.9597	419	49	11.6945	1354842	871172	91.53	0	NA	NA	-	no	c__Thermotogae;o__Mesoaciditogales;f__Mesoaciditogaceae;g__DTPE01;s__	c__Thermotogae;o__Mesoaciditogales;f__Mesoaciditogaceae;g__Athalassotoga;s__
TVZ.SD19.181	TVZ.SD19.172	other	no	79.4753	419	64	15.2745	1354842	1214786	91.53	0	NA	NA	-	no	c__Thermotogae;o__Mesoaciditogales;f__Mesoaciditogaceae;g__DTPE01;s__	c__Thermotogae;o__Mesoaciditogales;f__Mesoaciditogaceae;g__Athalassotoga;s__
TVZ.SD19.121	TVZ.SD19.123	other	no	95.0296	613	410	66.8842	2254937	1836193	94.14	1.27	ASV6	ASV6	same ASV - ASV6	same	f__Acidithiobacillaceae;g__;s__	f__Acidithiobacillaceae;g__;s__
TVZ.SD19.121	TVZ.SD19.124	other	no	95.0561	613	342	55.7912	2254937	1663380	94.14	1.27	ASV6	NA	-	same	f__Acidithiobacillaceae;g__;s__	f__Acidithiobacillaceae;g__;s__
TVZ.SD19.121	TVZ.SD19.125	other	no	95.0984	613	385	62.8059	2254937	1550191	94.14	1.27	ASV6	NA	-	same	f__Acidithiobacillaceae;g__;s__	f__Acidithiobacillaceae;g__;s__
TVZ.SD19.123	TVZ.SD19.122	other	no	94.6126	507	294	57.9882	1836193	1418362	90.28	0.62	ASV6	NA	-	same	f__Acidithiobacillaceae;g__;s__	f__Acidithiobacillaceae;g__;s__
TVZ.SD19.124	TVZ.SD19.122	other	no	94.3618	395	269	68.1013	1663380	1418362	89.57	2.47	NA	NA	-	same	f__Acidithiobacillaceae;g__;s__	f__Acidithiobacillaceae;g__;s__
TVZ.SD19.125	TVZ.SD19.122	other	no	94.5099	455	286	62.8571	1550191	1418362	86.83	0.62	NA	NA	-	same	f__Acidithiobacillaceae;g__;s__	f__Acidithiobacillaceae;g__;s__
TVZ.SD19.130	TVZ.SD19.122	other	no	76.4787	633	84	13.2701	2079814	1418362	96.3	0	NA	NA	-	no	f__Acidithiobacillaceae;g__UBA2486;s__UBA2486 sp002341825	f__Acidithiobacillaceae;g__;s__
TVZ.SD19.130	TVZ.SD19.124	other	no	77.0924	633	86	13.5861	2079814	1663380	96.3	0	NA	NA	-	no	f__Acidithiobacillaceae;g__UBA2486;s__UBA2486 sp002341825	f__Acidithiobacillaceae;g__;s__
TVZ.SD19.130	TVZ.SD19.127	other	no	77.102	633	129	20.3791	2079814	2072008	96.3	0	NA	NA	-	no	f__Acidithiobacillaceae;g__UBA2486;s__UBA2486 sp002341825	f__Acidithiobacillaceae;g__Acidithiobacillus_A;s__Acidithiobacillus_A caldus
TVZ.SD19.130	TVZ.SD19.128	other	no	77.0882	633	138	21.8009	2079814	2037098	96.3	0	NA	NA	-	no	f__Acidithiobacillaceae;g__UBA2486;s__UBA2486 sp002341825	f__Acidithiobacillaceae;g__Acidithiobacillus_A;s__Acidithiobacillus_A caldus
TVZ.SD19.131	TVZ.SD19.122	other	no	76.9048	635	77	12.126	2062064	1418362	96.09	0	NA	NA	-	no	f__Acidithiobacillaceae;g__UBA2486;s__UBA2486 sp002341825	f__Acidithiobacillaceae;g__;s__
TVZ.SD19.131	TVZ.SD19.124	other	no	77.1884	635	82	12.9134	2062064	1663380	96.09	0	NA	NA	-	no	f__Acidithiobacillaceae;g__UBA2486;s__UBA2486 sp002341825	f__Acidithiobacillaceae;g__;s__
TVZ.SD19.131	TVZ.SD19.127	other	no	76.8446	635	134	21.1024	2062064	2072008	96.09	0	NA	NA	-	no	f__Acidithiobacillaceae;g__UBA2486;s__UBA2486 sp002341825	f__Acidithiobacillaceae;g__Acidithiobacillus_A;s__Acidithiobacillus_A caldus
TVZ.SD19.131	TVZ.SD19.128	other	no	76.9087	635	137	21.5748	2062064	2037098	96.09	0	NA	NA	-	no	f__Acidithiobacillaceae;g__UBA2486;s__UBA2486 sp002341825	f__Acidithiobacillaceae;g__Acidithiobacillus_A;s__Acidithiobacillus_A caldus
TVZ.SD19.132	TVZ.SD19.121	other	no	79.6921	783	125	15.9642	2730176	2254937	95.06	0.5	NA	ASV6	-	no	f__Acidithiobacillaceae;g__UBA2486;s__UBA2486 sp002341825	f__Acidithiobacillaceae;g__;s__
TVZ.SD19.132	TVZ.SD19.122	other	no	78.7041	783	83	10.6003	2730176	1418362	95.06	0.5	NA	NA	-	no	f__Acidithiobacillaceae;g__UBA2486;s__UBA2486 sp002341825	f__Acidithiobacillaceae;g__;s__
TVZ.SD19.132	TVZ.SD19.124	other	no	79.3328	783	87	11.1111	2730176	1663380	95.06	0.5	NA	NA	-	no	f__Acidithiobacillaceae;g__UBA2486;s__UBA2486 sp002341825	f__Acidithiobacillaceae;g__;s__
TVZ.SD19.132	TVZ.SD19.127	other	no	76.9725	783	124	15.8365	2730176	2072008	95.06	0.5	NA	NA	-	no	f__Acidithiobacillaceae;g__UBA2486;s__UBA2486 sp002341825	f__Acidithiobacillaceae;g__Acidithiobacillus_A;s__Acidithiobacillus_A caldus
TVZ.SD19.132	TVZ.SD19.128	other	no	76.8434	783	132	16.8582	2730176	2037098	95.06	0.5	NA	NA	-	no	f__Acidithiobacillaceae;g__UBA2486;s__UBA2486 sp002341825	f__Acidithiobacillaceae;g__Acidithiobacillus_A;s__Acidithiobacillus_A caldus
TVZ.SD19.133	TVZ.SD19.127	other	no	77.0379	583	119	20.4117	2064779	2072008	94.58	2.9	NA	NA	-	no	f__Acidithiobacillaceae;g__UBA2486;s__UBA2486 sp002341825	f__Acidithiobacillaceae;g__Acidithiobacillus_A;s__Acidithiobacillus_A caldus
TVZ.SD19.133	TVZ.SD19.128	other	no	76.9966	583	119	20.4117	2064779	2037098	94.58	2.9	NA	NA	-	no	f__Acidithiobacillaceae;g__UBA2486;s__UBA2486 sp002341825	f__Acidithiobacillaceae;g__Acidithiobacillus_A;s__Acidithiobacillus_A caldus
TVZ.SD19.49	TVZ.SD19.49	self	49	100	428	422	98.5981	1622458	1622458	93.36	2.05	NA	NA	-	same	c__Desulfurellia;o__Desulfurellales;f__Desulfurellaceae;g__;s__	c__Desulfurellia;o__Desulfurellales;f__Desulfurellaceae;g__;s__
TVZ.SD19.223	TVZ.SD19.223	self	223	99.9999	300	295	98.3333	1049880	1049880	87.37	0	NA	NA	-	same	c__Thermoplasmata;o__ARK-15;f__ARK-15;g__;s__	c__Thermoplasmata;o__ARK-15;f__ARK-15;g__;s__
TVZ.SD19.224	TVZ.SD19.224	self	224	100	294	291	98.9796	1182661	1182661	87.63	2.02	ASV2	ASV2	same ASV - ASV2	same	c__Thermoplasmata;o__ARK-15;f__ARK-15;g__;s__	c__Thermoplasmata;o__ARK-15;f__ARK-15;g__;s__
TVZ.SD19.225	TVZ.SD19.225	self	225	99.9999	271	265	97.786	1048878	1048878	82.66	0.81	NA	NA	-	same	c__Thermoplasmata;o__ARK-15;f__ARK-15;g__;s__	c__Thermoplasmata;o__ARK-15;f__ARK-15;g__;s__
TVZ.SD19.226	TVZ.SD19.226	self	226	100	403	397	98.5112	1551365	1551365	93.15	2.42	ASV2	ASV2	same ASV - ASV2	same	c__Thermoplasmata;o__ARK-15;f__ARK-15;g__;s__	c__Thermoplasmata;o__ARK-15;f__ARK-15;g__;s__
TVZ.SD19.244	TVZ.SD19.244	self	244	99.9999	320	316	98.75	1113142	1113142	84.1	0	NA	NA	-	same	c__Thermoplasmata;o__Thermoplasmatales;f__Thermoplasmataceae;g__;s__	c__Thermoplasmata;o__Thermoplasmatales;f__Thermoplasmataceae;g__;s__
TVZ.SD19.248	TVZ.SD19.248	self	248	100	381	377	98.9501	1404958	1404958	77.43	6.85	NA	NA	-	same	c__Thermoplasmata;o__Thermoplasmatales;f__Thermoplasmataceae;g__UBA509;s__	c__Thermoplasmata;o__Thermoplasmatales;f__Thermoplasmataceae;g__UBA509;s__
TVZ.SD19.121	TVZ.SD19.121	self	121-122	100	613	607	99.0212	2254937	2254937	94.14	1.27	ASV6	ASV6	same ASV - ASV6	same	f__Acidithiobacillaceae;g__;s__	f__Acidithiobacillaceae;g__;s__
TVZ.SD19.123	TVZ.SD19.123	self	123-125	100	507	503	99.211	1836193	1836193	90.28	0.62	ASV6	ASV6	same ASV - ASV6	same	f__Acidithiobacillaceae;g__;s__	f__Acidithiobacillaceae;g__;s__
TVZ.SD19.127	TVZ.SD19.127	self	127-128	100	588	580	98.6395	2072008	2072008	98.72	2.59	NA	NA	-	same	f__Acidithiobacillaceae;g__Acidithiobacillus_A;s__Acidithiobacillus_A caldus	f__Acidithiobacillaceae;g__Acidithiobacillus_A;s__Acidithiobacillus_A caldus
TVZ.SD19.130	TVZ.SD19.130	self	130-134	100	633	628	99.2101	2079814	2079814	96.3	0	NA	NA	-	same	f__Acidithiobacillaceae;g__UBA2486;s__UBA2486 sp002341825	f__Acidithiobacillaceae;g__UBA2486;s__UBA2486 sp002341825
TVZ.SD19.166	TVZ.SD19.166	self	166-172	100	401	391	97.5062	1498913	1498913	93.22	0.62	NA	NA	-	same	c__Thermotogae;o__Mesoaciditogales;f__Mesoaciditogaceae;g__Athalassotoga;s__	c__Thermotogae;o__Mesoaciditogales;f__Mesoaciditogaceae;g__Athalassotoga;s__
TVZ.SD19.181	TVZ.SD19.181	self	181-182	100	419	417	99.5227	1354842	1354842	91.53	0	NA	NA	-	same	c__Thermotogae;o__Mesoaciditogales;f__Mesoaciditogaceae;g__DTPE01;s__	c__Thermotogae;o__Mesoaciditogales;f__Mesoaciditogaceae;g__DTPE01;s__
TVZ.SD19.214	TVZ.SD19.214	self	214-222	100	350	345	98.5714	1204765	1204765	99.06	0	ASV1	ASV1	same ASV - ASV1	same	c__Thermoplasmata;o__ARK-15;f__ARK-15;g__;s__	c__Thermoplasmata;o__ARK-15;f__ARK-15;g__;s__
TVZ.SD19.233	TVZ.SD19.233	self	233-239	100	330	325	98.4848	1251527	1251527	90.28	1.61	ASV3	ASV3	same ASV - ASV3	same	c__Thermoplasmata;o__Thermoplasmatales;f__GCA-001856825;g__;s__	c__Thermoplasmata;o__Thermoplasmatales;f__GCA-001856825;g__;s__
TVZ.SD19.246	TVZ.SD19.246	self	245-247	99.9999	420	417	99.2857	1437105	1437105	98.34	0	NA	NA	-	same	c__Thermoplasmata;o__Thermoplasmatales;f__Thermoplasmataceae;g__;s__	c__Thermoplasmata;o__Thermoplasmatales;f__Thermoplasmataceae;g__;s__
TVZ.SD19.54	TVZ.SD19.54	self	54-56	100	417	410	98.3213	1471107	1471107	89.55	0.82	NA	NA	-	same	c__Desulfurellia;o__Desulfurellales;f__Desulfurellaceae;g__Desulfurella;s__	c__Desulfurellia;o__Desulfurellales;f__Desulfurellaceae;g__Desulfurella;s__

## Sheet: Table S6 MAG coverages
Table S6. Genome coverages of the four cosmoplitant lineages (Thermoplasmata, Desulfurellaceae, Acidithiobacillaceae, Mesoaciditogaceae).
Normalised coverage was calculated by (((assembled genome length / length mapped reads) / library size) × average dataset library size), and included where the length of mapped reads equated to least 5% of each genome (72 Kbp to 6 Gbp).
MAG ID	Sample assembly is from	Genome size bp	GTDB.tk classification	Contig length	Number of reads	Total read length bp	Genome coverage	Normalised genome coverage	Sample mapped	Temperature	pH	Major anions
TVZ.SD19.214	WA13	1204765	d__Archaea;p__Thermoplasmatota;c__Thermoplasmata;o__ARK-15;f__ARK-15;g__;s__	1204865	516462	117699744	97.6952	130.047	R5	23	2.5	ASC
TVZ.SD19.225	R8	1048878	d__Archaea;p__Thermoplasmatota;c__Thermoplasmata;o__ARK-15;f__ARK-15;g__;s__	1043850	48864	11092103	10.5752	14.0772	R5	23	2.5	ASC
TVZ.SD19.223	WA3	1049880	d__Archaea;p__Thermoplasmatota;c__Thermoplasmata;o__ARK-15;f__ARK-15;g__;s__	205381	578	130651	0.124444	0.165653	R5	23	2.5	ASC
TVZ.SD19.224	TC7	1182661	d__Archaea;p__Thermoplasmatota;c__Thermoplasmata;o__ARK-15;f__ARK-15;g__;s__	251138	2704	600253	0.507544	0.675618	R5	23	2.5	ASC
TVZ.SD19.226	R5	1551365	d__Archaea;p__Thermoplasmatota;c__Thermoplasmata;o__ARK-15;f__ARK-15;g__;s__	1551569	1852108	422268579	272.192	362.328	R5	23	2.5	ASC
TVZ.SD19.214	WA13	1204765	d__Archaea;p__Thermoplasmatota;c__Thermoplasmata;o__ARK-15;f__ARK-15;g__;s__	1204865	3976	896687	0.744284	1.34855	TD6	31	7.3	ASB
TVZ.SD19.214	WA13	1204765	d__Archaea;p__Thermoplasmatota;c__Thermoplasmata;o__ARK-15;f__ARK-15;g__;s__	1204865	3726	852487	0.707596	1.15773	TC6	31	7.3	ASB
TVZ.SD19.225	R8	1048878	d__Archaea;p__Thermoplasmatota;c__Thermoplasmata;o__ARK-15;f__ARK-15;g__;s__	871126	2480	529882	0.505189	0.915338	TD6	31	7.3	ASB
TVZ.SD19.225	R8	1048878	d__Archaea;p__Thermoplasmatota;c__Thermoplasmata;o__ARK-15;f__ARK-15;g__;s__	893525	4086	860601	0.820497	1.34245	TC6	31	7.3	ASB
TVZ.SD19.223	WA3	1049880	d__Archaea;p__Thermoplasmatota;c__Thermoplasmata;o__ARK-15;f__ARK-15;g__;s__	1010784	42624	9586868	9.13139	14.9403	TC6	31	7.3	ASB
TVZ.SD19.223	WA3	1049880	d__Archaea;p__Thermoplasmatota;c__Thermoplasmata;o__ARK-15;f__ARK-15;g__;s__	974397	11788	2639990	2.51456	4.55606	TD6	31	7.3	ASB
TVZ.SD19.224	TC7	1182661	d__Archaea;p__Thermoplasmatota;c__Thermoplasmata;o__ARK-15;f__ARK-15;g__;s__	1177903	29254	6627644	5.60401	9.16898	TC6	31	7.3	ASB
TVZ.SD19.224	TC7	1182661	d__Archaea;p__Thermoplasmatota;c__Thermoplasmata;o__ARK-15;f__ARK-15;g__;s__	1180053	18110	4078381	3.44848	6.2482	TD6	31	7.3	ASB
TVZ.SD19.226	R5	1551365	d__Archaea;p__Thermoplasmatota;c__Thermoplasmata;o__ARK-15;f__ARK-15;g__;s__	1259492	5852	1275150	0.821954	1.48927	TD6	31	7.3	ASB
TVZ.SD19.226	R5	1551365	d__Archaea;p__Thermoplasmatota;c__Thermoplasmata;o__ARK-15;f__ARK-15;g__;s__	1279882	9804	2124934	1.36972	2.24106	TC6	31	7.3	ASB
TVZ.SD19.214	WA13	1204765	d__Archaea;p__Thermoplasmatota;c__Thermoplasmata;o__ARK-15;f__ARK-15;g__;s__	1204865	23471126	2705465254	2245.64	1301.03	WA17	36	3.1	ASSC
TVZ.SD19.225	R8	1048878	d__Archaea;p__Thermoplasmatota;c__Thermoplasmata;o__ARK-15;f__ARK-15;g__;s__	1049026	259340	29876868	28.4846	16.5028	WA17	36	3.1	ASSC
TVZ.SD19.223	WA3	1049880	d__Archaea;p__Thermoplasmatota;c__Thermoplasmata;o__ARK-15;f__ARK-15;g__;s__	358623	6096	701623	0.668289	0.387179	WA17	36	3.1	ASSC
TVZ.SD19.224	TC7	1182661	d__Archaea;p__Thermoplasmatota;c__Thermoplasmata;o__ARK-15;f__ARK-15;g__;s__	675976	2962	339699	0.287233	0.166411	WA17	36	3.1	ASSC
TVZ.SD19.226	R5	1551365	d__Archaea;p__Thermoplasmatota;c__Thermoplasmata;o__ARK-15;f__ARK-15;g__;s__	1438219	119122	13726825	8.84822	5.1263	WA17	36	3.1	ASSC
TVZ.SD19.214	WA13	1204765	d__Archaea;p__Thermoplasmatota;c__Thermoplasmata;o__ARK-15;f__ARK-15;g__;s__	1204865	54024364	6228166404	5169.61	3261.97	WA18	38	3.1	ASSC
TVZ.SD19.225	R8	1048878	d__Archaea;p__Thermoplasmatota;c__Thermoplasmata;o__ARK-15;f__ARK-15;g__;s__	1023326	54802	6308262	6.0143	3.79496	WA18	38	3.1	ASSC
TVZ.SD19.223	WA3	1049880	d__Archaea;p__Thermoplasmatota;c__Thermoplasmata;o__ARK-15;f__ARK-15;g__;s__	381912	11194	1290391	1.22908	0.77554	WA18	38	3.1	ASSC
TVZ.SD19.224	TC7	1182661	d__Archaea;p__Thermoplasmatota;c__Thermoplasmata;o__ARK-15;f__ARK-15;g__;s__	670543	2858	327004	0.276499	0.174468	WA18	38	3.1	ASSC
TVZ.SD19.226	R5	1551365	d__Archaea;p__Thermoplasmatota;c__Thermoplasmata;o__ARK-15;f__ARK-15;g__;s__	1363870	232672	26824109	17.2906	10.9102	WA18	38	3.1	ASSC
TVZ.SD19.214	WA13	1204765	d__Archaea;p__Thermoplasmatota;c__Thermoplasmata;o__ARK-15;f__ARK-15;g__;s__	1204865	4407660	508047748	421.699	329.709	WA15	40	3.1	ASSC
TVZ.SD19.225	R8	1048878	d__Archaea;p__Thermoplasmatota;c__Thermoplasmata;o__ARK-15;f__ARK-15;g__;s__	1049026	11059008	1273972364	1214.6	949.65	WA15	40	3.1	ASSC
TVZ.SD19.223	WA3	1049880	d__Archaea;p__Thermoplasmatota;c__Thermoplasmata;o__ARK-15;f__ARK-15;g__;s__	926772	82456	9471961	9.02195	7.05389	WA15	40	3.1	ASSC
TVZ.SD19.224	TC7	1182661	d__Archaea;p__Thermoplasmatota;c__Thermoplasmata;o__ARK-15;f__ARK-15;g__;s__	1107178	176288	20211556	17.0899	13.3619	WA15	40	3.1	ASSC
TVZ.SD19.226	R5	1551365	d__Archaea;p__Thermoplasmatota;c__Thermoplasmata;o__ARK-15;f__ARK-15;g__;s__	1544412	967054	111047336	71.5804	55.9658	WA15	40	3.1	ASSC
TVZ.SD19.214	WA13	1204765	d__Archaea;p__Thermoplasmatota;c__Thermoplasmata;o__ARK-15;f__ARK-15;g__;s__	1204865	11485944	1323643011	1098.67	619.765	WA14	44	3.1	ASSC
TVZ.SD19.214	WA13	1204765	d__Archaea;p__Thermoplasmatota;c__Thermoplasmata;o__ARK-15;f__ARK-15;g__;s__	1204865	37755230	4352373302	3612.63	2098.03	WA19	44	3.1	ASSC
TVZ.SD19.225	R8	1048878	d__Archaea;p__Thermoplasmatota;c__Thermoplasmata;o__ARK-15;f__ARK-15;g__;s__	1049026	2034220	234172250	223.26	129.658	WA19	44	3.1	ASSC
TVZ.SD19.225	R8	1048878	d__Archaea;p__Thermoplasmatota;c__Thermoplasmata;o__ARK-15;f__ARK-15;g__;s__	1049026	8828146	1016862599	969.477	546.885	WA14	44	3.1	ASSC
TVZ.SD19.223	WA3	1049880	d__Archaea;p__Thermoplasmatota;c__Thermoplasmata;o__ARK-15;f__ARK-15;g__;s__	757112	60098	6909509	6.58124	3.7125	WA14	44	3.1	ASSC
TVZ.SD19.223	WA3	1049880	d__Archaea;p__Thermoplasmatota;c__Thermoplasmata;o__ARK-15;f__ARK-15;g__;s__	708244	31974	3675136	3.50053	2.03293	WA19	44	3.1	ASSC
TVZ.SD19.224	TC7	1182661	d__Archaea;p__Thermoplasmatota;c__Thermoplasmata;o__ARK-15;f__ARK-15;g__;s__	1088959	104100	11925966	10.084	5.85628	WA19	44	3.1	ASSC
TVZ.SD19.224	TC7	1182661	d__Archaea;p__Thermoplasmatota;c__Thermoplasmata;o__ARK-15;f__ARK-15;g__;s__	1106039	114658	13140655	11.1111	6.2678	WA14	44	3.1	ASSC
TVZ.SD19.226	R5	1551365	d__Archaea;p__Thermoplasmatota;c__Thermoplasmata;o__ARK-15;f__ARK-15;g__;s__	1538133	504640	57975505	37.3706	21.703	WA19	44	3.1	ASSC
TVZ.SD19.226	R5	1551365	d__Archaea;p__Thermoplasmatota;c__Thermoplasmata;o__ARK-15;f__ARK-15;g__;s__	1547978	682046	78314415	50.481	28.4765	WA14	44	3.1	ASSC
TVZ.SD19.214	WA13	1204765	d__Archaea;p__Thermoplasmatota;c__Thermoplasmata;o__ARK-15;f__ARK-15;g__;s__	1183060	12550	1445789	1.20006	1.35366	WA20	45	3.1	ASSC
TVZ.SD19.225	R8	1048878	d__Archaea;p__Thermoplasmatota;c__Thermoplasmata;o__ARK-15;f__ARK-15;g__;s__	1046030	8737852	1007299978	960.36	1083.28	WA20	45	3.1	ASSC
TVZ.SD19.223	WA3	1049880	d__Archaea;p__Thermoplasmatota;c__Thermoplasmata;o__ARK-15;f__ARK-15;g__;s__	1049986	77292	8893054	8.47054	9.55472	WA20	45	3.1	ASSC
TVZ.SD19.224	TC7	1182661	d__Archaea;p__Thermoplasmatota;c__Thermoplasmata;o__ARK-15;f__ARK-15;g__;s__	1130060	167540	19233213	16.2627	18.3442	WA20	45	3.1	ASSC
TVZ.SD19.226	R5	1551365	d__Archaea;p__Thermoplasmatota;c__Thermoplasmata;o__ARK-15;f__ARK-15;g__;s__	1545483	1664164	191509208	123.446	139.246	WA20	45	3.1	ASSC
TVZ.SD19.214	WA13	1204765	d__Archaea;p__Thermoplasmatota;c__Thermoplasmata;o__ARK-15;f__ARK-15;g__;s__	1204865	21105688	2432375584	2018.96	1542.5	WA13	46	3.1	ASSC
TVZ.SD19.225	R8	1048878	d__Archaea;p__Thermoplasmatota;c__Thermoplasmata;o__ARK-15;f__ARK-15;g__;s__	1049026	5248952	604572068	576.399	440.371	WA13	46	3.1	ASSC
TVZ.SD19.223	WA3	1049880	d__Archaea;p__Thermoplasmatota;c__Thermoplasmata;o__ARK-15;f__ARK-15;g__;s__	739348	37038	4256564	4.05433	3.09753	WA13	46	3.1	ASSC
TVZ.SD19.224	TC7	1182661	d__Archaea;p__Thermoplasmatota;c__Thermoplasmata;o__ARK-15;f__ARK-15;g__;s__	1094378	70362	8061096	6.81607	5.2075	WA13	46	3.1	ASSC
TVZ.SD19.226	R5	1551365	d__Archaea;p__Thermoplasmatota;c__Thermoplasmata;o__ARK-15;f__ARK-15;g__;s__	1544766	464168	53323945	34.3723	26.2606	WA13	46	3.1	ASSC
TVZ.SD19.214	WA13	1204765	d__Archaea;p__Thermoplasmatota;c__Thermoplasmata;o__ARK-15;f__ARK-15;g__;s__	1204865	2000098	230720411	191.507	147.607	WA21	49	3.2	ASSC
TVZ.SD19.225	R8	1048878	d__Archaea;p__Thermoplasmatota;c__Thermoplasmata;o__ARK-15;f__ARK-15;g__;s__	1049026	6993758	806362537	768.786	592.555	WA21	49	3.2	ASSC
TVZ.SD19.223	WA3	1049880	d__Archaea;p__Thermoplasmatota;c__Thermoplasmata;o__ARK-15;f__ARK-15;g__;s__	718570	57086	6568641	6.25656	4.82235	WA21	49	3.2	ASSC
TVZ.SD19.224	TC7	1182661	d__Archaea;p__Thermoplasmatota;c__Thermoplasmata;o__ARK-15;f__ARK-15;g__;s__	1116485	137564	15791845	13.3528	10.2919	WA21	49	3.2	ASSC
TVZ.SD19.226	R5	1551365	d__Archaea;p__Thermoplasmatota;c__Thermoplasmata;o__ARK-15;f__ARK-15;g__;s__	1540225	722308	83031839	53.5218	41.2528	WA21	49	3.2	ASSC
TVZ.SD19.214	WA13	1204765	d__Archaea;p__Thermoplasmatota;c__Thermoplasmata;o__ARK-15;f__ARK-15;g__;s__	1204865	48942	5646963	4.68719	3.64165	WA3	53	2.9	ASSC
TVZ.SD19.214	WA13	1204765	d__Archaea;p__Thermoplasmatota;c__Thermoplasmata;o__ARK-15;f__ARK-15;g__;s__	1204865	239826	54491695	45.2301	77.6179	R11	53	2.5	ASC
TVZ.SD19.225	R8	1048878	d__Archaea;p__Thermoplasmatota;c__Thermoplasmata;o__ARK-15;f__ARK-15;g__;s__	1046030	8898568	1025818235	978.015	759.856	WA3	53	2.9	ASSC
TVZ.SD19.225	R8	1048878	d__Archaea;p__Thermoplasmatota;c__Thermoplasmata;o__ARK-15;f__ARK-15;g__;s__	1046958	362246	82146108	78.3181	134.399	R11	53	2.5	ASC
TVZ.SD19.223	WA3	1049880	d__Archaea;p__Thermoplasmatota;c__Thermoplasmata;o__ARK-15;f__ARK-15;g__;s__	1049986	1347380	155403050	148.02	115.002	WA3	53	2.9	ASSC
TVZ.SD19.223	WA3	1049880	d__Archaea;p__Thermoplasmatota;c__Thermoplasmata;o__ARK-15;f__ARK-15;g__;s__	884964	10250	2310806	2.20102	3.7771	R11	53	2.5	ASC
TVZ.SD19.224	TC7	1182661	d__Archaea;p__Thermoplasmatota;c__Thermoplasmata;o__ARK-15;f__ARK-15;g__;s__	261732	1650	364518	0.308219	0.528923	R11	53	2.5	ASC
TVZ.SD19.224	TC7	1182661	d__Archaea;p__Thermoplasmatota;c__Thermoplasmata;o__ARK-15;f__ARK-15;g__;s__	1149561	256098	29405302	24.8637	19.3175	WA3	53	2.9	ASSC
TVZ.SD19.226	R5	1551365	d__Archaea;p__Thermoplasmatota;c__Thermoplasmata;o__ARK-15;f__ARK-15;g__;s__	1415408	74536	16864263	10.8706	18.6547	R11	53	2.5	ASC
TVZ.SD19.226	R5	1551365	d__Archaea;p__Thermoplasmatota;c__Thermoplasmata;o__ARK-15;f__ARK-15;g__;s__	1542409	2029716	233538940	150.538	116.958	WA3	53	2.9	ASSC
TVZ.SD19.214	WA13	1204765	d__Archaea;p__Thermoplasmatota;c__Thermoplasmata;o__ARK-15;f__ARK-15;g__;s__	1204865	267112	60869802	50.5242	60.7656	R8	56	2.9	ASC
TVZ.SD19.214	WA13	1204765	d__Archaea;p__Thermoplasmatota;c__Thermoplasmata;o__ARK-15;f__ARK-15;g__;s__	1204865	3195474	728105870	604.355	1091.48	TD2	56	5.4	ASB
TVZ.SD19.225	R8	1048878	d__Archaea;p__Thermoplasmatota;c__Thermoplasmata;o__ARK-15;f__ARK-15;g__;s__	1049026	597696	136026316	129.687	155.975	R8	56	2.9	ASC
TVZ.SD19.225	R8	1048878	d__Archaea;p__Thermoplasmatota;c__Thermoplasmata;o__ARK-15;f__ARK-15;g__;s__	246145	2118	476896	0.454673	0.821148	TD2	56	5.4	ASB
TVZ.SD19.223	WA3	1049880	d__Archaea;p__Thermoplasmatota;c__Thermoplasmata;o__ARK-15;f__ARK-15;g__;s__	987267	12448	2820396	2.6864	4.85169	TD2	56	5.4	ASB
TVZ.SD19.223	WA3	1049880	d__Archaea;p__Thermoplasmatota;c__Thermoplasmata;o__ARK-15;f__ARK-15;g__;s__	254343	622	140516	0.13384	0.16097	R8	56	2.9	ASC
TVZ.SD19.224	TC7	1182661	d__Archaea;p__Thermoplasmatota;c__Thermoplasmata;o__ARK-15;f__ARK-15;g__;s__	217029	1708	377953	0.319578	0.384358	R8	56	2.9	ASC
TVZ.SD19.224	TC7	1182661	d__Archaea;p__Thermoplasmatota;c__Thermoplasmata;o__ARK-15;f__ARK-15;g__;s__	136789	120	26557	0.0224553	NA	TD2	56	5.4	ASB
TVZ.SD19.226	R5	1551365	d__Archaea;p__Thermoplasmatota;c__Thermoplasmata;o__ARK-15;f__ARK-15;g__;s__	357424	3786	857279	0.552597	0.998001	TD2	56	5.4	ASB
TVZ.SD19.226	R5	1551365	d__Archaea;p__Thermoplasmatota;c__Thermoplasmata;o__ARK-15;f__ARK-15;g__;s__	1396383	67204	15263358	9.83866	11.833	R8	56	2.9	ASC
TVZ.SD19.214	WA13	1204765	d__Archaea;p__Thermoplasmatota;c__Thermoplasmata;o__ARK-15;f__ARK-15;g__;s__	808500	168	37492	0.0311198	NA	TC7	69	5.9	ASB
TVZ.SD19.225	R8	1048878	d__Archaea;p__Thermoplasmatota;c__Thermoplasmata;o__ARK-15;f__ARK-15;g__;s__	237277	134	28910	0.0275628	NA	TC7	69	5.9	ASB
TVZ.SD19.223	WA3	1049880	d__Archaea;p__Thermoplasmatota;c__Thermoplasmata;o__ARK-15;f__ARK-15;g__;s__	531701	130	29227	0.0278384	NA	TC7	69	5.9	ASB
TVZ.SD19.224	TC7	1182661	d__Archaea;p__Thermoplasmatota;c__Thermoplasmata;o__ARK-15;f__ARK-15;g__;s__	1182857	148266	33811137	28.589	46.4036	TC7	69	5.9	ASB
TVZ.SD19.226	R5	1551365	d__Archaea;p__Thermoplasmatota;c__Thermoplasmata;o__ARK-15;f__ARK-15;g__;s__	879779	590	130534	0.0841414	0.136572	TC7	69	5.9	ASB
TVZ.SD19.214	WA13	1204765	d__Archaea;p__Thermoplasmatota;c__Thermoplasmata;o__ARK-15;f__ARK-15;g__;s__	757127	152	33281	0.0276245	NA	TC1	74	6.1	ASB
TVZ.SD19.225	R8	1048878	d__Archaea;p__Thermoplasmatota;c__Thermoplasmata;o__ARK-15;f__ARK-15;g__;s__	16692	2	457	0.000435704	NA	TC1	74	6.1	ASB
TVZ.SD19.223	WA3	1049880	d__Archaea;p__Thermoplasmatota;c__Thermoplasmata;o__ARK-15;f__ARK-15;g__;s__	274416	48	10603	0.0100992	NA	TC1	74	6.1	ASB
TVZ.SD19.224	TC7	1182661	d__Archaea;p__Thermoplasmatota;c__Thermoplasmata;o__ARK-15;f__ARK-15;g__;s__	738577	316	71653	0.0605863	0.109871	TC1	74	6.1	ASB
TVZ.SD19.226	R5	1551365	d__Archaea;p__Thermoplasmatota;c__Thermoplasmata;o__ARK-15;f__ARK-15;g__;s__	44761	8	1798	0.00115898	NA	TC1	74	6.1	ASB
TVZ.SD19.214	WA13	1204765	d__Archaea;p__Thermoplasmatota;c__Thermoplasmata;o__ARK-15;f__ARK-15;g__;s__	185363	18	3929	0.00326122	NA	R2	80	2.9	ASC
TVZ.SD19.225	R8	1048878	d__Archaea;p__Thermoplasmatota;c__Thermoplasmata;o__ARK-15;f__ARK-15;g__;s__	308283	1536	344780	0.328713	3.83091	R2	80	2.9	ASC
TVZ.SD19.223	WA3	1049880	d__Archaea;p__Thermoplasmatota;c__Thermoplasmata;o__ARK-15;f__ARK-15;g__;s__	25259	174	40133	0.0382263	NA	R2	80	2.9	ASC
TVZ.SD19.224	TC7	1182661	d__Archaea;p__Thermoplasmatota;c__Thermoplasmata;o__ARK-15;f__ARK-15;g__;s__	72337	260	56467	0.0477457	NA	R2	80	2.9	ASC
TVZ.SD19.226	R5	1551365	d__Archaea;p__Thermoplasmatota;c__Thermoplasmata;o__ARK-15;f__ARK-15;g__;s__	1374993	167474	38206235	24.6275	287.015	R2	80	2.9	ASC
TVZ.SD19.233	WA13	1251527	d__Archaea;p__Thermoplasmatota;c__Thermoplasmata;o__Thermoplasmatales;f__GCA-001856825;g__;s__	1219550	1021580	230123738	183.874	244.764	R5	23	2.5	ASC
TVZ.SD19.233	WA13	1251527	d__Archaea;p__Thermoplasmatota;c__Thermoplasmata;o__Thermoplasmatales;f__GCA-001856825;g__;s__	165065	64	14323	0.0114444	NA	TC6	31	7.3	ASB
TVZ.SD19.233	WA13	1251527	d__Archaea;p__Thermoplasmatota;c__Thermoplasmata;o__Thermoplasmatales;f__GCA-001856825;g__;s__	886914	434	94483	0.0754942	0.136786	TD6	31	7.3	ASB
TVZ.SD19.233	WA13	1251527	d__Archaea;p__Thermoplasmatota;c__Thermoplasmata;o__Thermoplasmatales;f__GCA-001856825;g__;s__	1251688	5616784	647514156	517.379	299.749	WA17	36	3.1	ASSC
TVZ.SD19.233	WA13	1251527	d__Archaea;p__Thermoplasmatota;c__Thermoplasmata;o__Thermoplasmatales;f__GCA-001856825;g__;s__	1251688	688630	79393393	63.4372	40.0282	WA18	38	3.1	ASSC
TVZ.SD19.233	WA13	1251527	d__Archaea;p__Thermoplasmatota;c__Thermoplasmata;o__Thermoplasmatales;f__GCA-001856825;g__;s__	1230164	2403206	277054164	221.373	173.082	WA15	40	3.1	ASSC
TVZ.SD19.233	WA13	1251527	d__Archaea;p__Thermoplasmatota;c__Thermoplasmata;o__Thermoplasmatales;f__GCA-001856825;g__;s__	1251688	2326176	268178117	214.281	124.443	WA19	44	3.1	ASSC
TVZ.SD19.233	WA13	1251527	d__Archaea;p__Thermoplasmatota;c__Thermoplasmata;o__Thermoplasmatales;f__GCA-001856825;g__;s__	1251688	4837478	557559472	445.503	251.31	WA14	44	3.1	ASSC
TVZ.SD19.233	WA13	1251527	d__Archaea;p__Thermoplasmatota;c__Thermoplasmata;o__Thermoplasmatales;f__GCA-001856825;g__;s__	1219237	379346	43730036	34.9413	39.4136	WA20	45	3.1	ASSC
TVZ.SD19.233	WA13	1251527	d__Archaea;p__Thermoplasmatota;c__Thermoplasmata;o__Thermoplasmatales;f__GCA-001856825;g__;s__	1251688	4701772	541958401	433.038	330.842	WA13	46	3.1	ASSC
TVZ.SD19.233	WA13	1251527	d__Archaea;p__Thermoplasmatota;c__Thermoplasmata;o__Thermoplasmatales;f__GCA-001856825;g__;s__	1230164	4668968	538643713	430.389	331.73	WA21	49	3.2	ASSC
TVZ.SD19.233	WA13	1251527	d__Archaea;p__Thermoplasmatota;c__Thermoplasmata;o__Thermoplasmatales;f__GCA-001856825;g__;s__	1214958	157714	18195794	14.5389	11.2958	WA3	53	2.9	ASSC
TVZ.SD19.233	WA13	1251527	d__Archaea;p__Thermoplasmatota;c__Thermoplasmata;o__Thermoplasmatales;f__GCA-001856825;g__;s__	1196436	2200422	499404177	399.036	684.772	R11	53	2.5	ASC
TVZ.SD19.233	WA13	1251527	d__Archaea;p__Thermoplasmatota;c__Thermoplasmata;o__Thermoplasmatales;f__GCA-001856825;g__;s__	1213504	308436	68898773	55.0518	99.4247	TD2	56	5.4	ASB
TVZ.SD19.233	WA13	1251527	d__Archaea;p__Thermoplasmatota;c__Thermoplasmata;o__Thermoplasmatales;f__GCA-001856825;g__;s__	1209079	4747028	1081473652	864.123	1039.28	R8	56	2.9	ASC
TVZ.SD19.233	WA13	1251527	d__Archaea;p__Thermoplasmatota;c__Thermoplasmata;o__Thermoplasmatales;f__GCA-001856825;g__;s__	383280	74	16546	0.0132206	NA	TC7	69	5.9	ASB
TVZ.SD19.233	WA13	1251527	d__Archaea;p__Thermoplasmatota;c__Thermoplasmata;o__Thermoplasmatales;f__GCA-001856825;g__;s__	40004	8	1855	0.00148219	NA	TC1	74	6.1	ASB
TVZ.SD19.233	WA13	1251527	d__Archaea;p__Thermoplasmatota;c__Thermoplasmata;o__Thermoplasmatales;f__GCA-001856825;g__;s__	483104	96	21152	0.016901	NA	R2	80	2.9	ASC
TVZ.SD19.244	TD2	1113142	d__Archaea;p__Thermoplasmatota;c__Thermoplasmata;o__Thermoplasmatales;f__Thermoplasmataceae;g__;s__	1082824	1594	361743	0.324975	0.43259	R5	23	2.5	ASC
TVZ.SD19.245	TD2	1228480	d__Archaea;p__Thermoplasmatota;c__Thermoplasmata;o__Thermoplasmatales;f__Thermoplasmataceae;g__;s__	1135504	8198	1848618	1.5048	2.00312	R5	23	2.5	ASC
TVZ.SD19.246	R8	1437105	d__Archaea;p__Thermoplasmatota;c__Thermoplasmata;o__Thermoplasmatales;f__Thermoplasmataceae;g__;s__	1437218	97800	22241351	15.4765	20.6015	R5	23	2.5	ASC
TVZ.SD19.244	TD2	1113142	d__Archaea;p__Thermoplasmatota;c__Thermoplasmata;o__Thermoplasmatales;f__Thermoplasmataceae;g__;s__	518803	96	21067	0.0189257	NA	TC6	31	7.3	ASB
TVZ.SD19.244	TD2	1113142	d__Archaea;p__Thermoplasmatota;c__Thermoplasmata;o__Thermoplasmatales;f__Thermoplasmataceae;g__;s__	692082	220	49797	0.0447355	NA	TD6	31	7.3	ASB
TVZ.SD19.245	TD2	1228480	d__Archaea;p__Thermoplasmatota;c__Thermoplasmata;o__Thermoplasmatales;f__Thermoplasmataceae;g__;s__	119115	22	4973	0.00404809	NA	TC6	31	7.3	ASB
TVZ.SD19.245	TD2	1228480	d__Archaea;p__Thermoplasmatota;c__Thermoplasmata;o__Thermoplasmatales;f__Thermoplasmataceae;g__;s__	600354	102	22522	0.0183332	NA	TD6	31	7.3	ASB
TVZ.SD19.246	R8	1437105	d__Archaea;p__Thermoplasmatota;c__Thermoplasmata;o__Thermoplasmatales;f__Thermoplasmataceae;g__;s__	28043	4	669	0.000465519	NA	TC6	31	7.3	ASB
TVZ.SD19.246	R8	1437105	d__Archaea;p__Thermoplasmatota;c__Thermoplasmata;o__Thermoplasmatales;f__Thermoplasmataceae;g__;s__	794115	96	21090	0.0146753	NA	TD6	31	7.3	ASB
TVZ.SD19.244	TD2	1113142	d__Archaea;p__Thermoplasmatota;c__Thermoplasmata;o__Thermoplasmatales;f__Thermoplasmataceae;g__;s__	1110467	18680	2150966	1.93234	1.11952	WA17	36	3.1	ASSC
TVZ.SD19.245	TD2	1228480	d__Archaea;p__Thermoplasmatota;c__Thermoplasmata;o__Thermoplasmatales;f__Thermoplasmataceae;g__;s__	1207137	57872	6661702	5.42272	3.1417	WA17	36	3.1	ASSC
TVZ.SD19.246	R8	1437105	d__Archaea;p__Thermoplasmatota;c__Thermoplasmata;o__Thermoplasmatales;f__Thermoplasmataceae;g__;s__	1426738	89248	10275845	7.15038	4.14264	WA17	36	3.1	ASSC
TVZ.SD19.244	TD2	1113142	d__Archaea;p__Thermoplasmatota;c__Thermoplasmata;o__Thermoplasmatales;f__Thermoplasmataceae;g__;s__	1040479	5718	658548	0.591612	0.373301	WA18	38	3.1	ASSC
TVZ.SD19.245	TD2	1228480	d__Archaea;p__Thermoplasmatota;c__Thermoplasmata;o__Thermoplasmatales;f__Thermoplasmataceae;g__;s__	890647	960	110732	0.0901374	0.0568758	WA18	38	3.1	ASSC
TVZ.SD19.246	R8	1437105	d__Archaea;p__Thermoplasmatota;c__Thermoplasmata;o__Thermoplasmatales;f__Thermoplasmataceae;g__;s__	1140809	42974	4949473	3.44406	2.17317	WA18	38	3.1	ASSC
TVZ.SD19.244	TD2	1113142	d__Archaea;p__Thermoplasmatota;c__Thermoplasmata;o__Thermoplasmatales;f__Thermoplasmataceae;g__;s__	632021	1510	173473	0.155841	0.121846	WA15	40	3.1	ASSC
TVZ.SD19.245	TD2	1228480	d__Archaea;p__Thermoplasmatota;c__Thermoplasmata;o__Thermoplasmatales;f__Thermoplasmataceae;g__;s__	1145120	22410	2580903	2.10089	1.6426	WA15	40	3.1	ASSC
TVZ.SD19.246	R8	1437105	d__Archaea;p__Thermoplasmatota;c__Thermoplasmata;o__Thermoplasmatales;f__Thermoplasmataceae;g__;s__	1417888	27266	3140166	2.18506	1.70841	WA15	40	3.1	ASSC
TVZ.SD19.244	TD2	1113142	d__Archaea;p__Thermoplasmatota;c__Thermoplasmata;o__Thermoplasmatales;f__Thermoplasmataceae;g__;s__	209044	3466	399381	0.358787	0.208365	WA19	44	3.1	ASSC
TVZ.SD19.244	TD2	1113142	d__Archaea;p__Thermoplasmatota;c__Thermoplasmata;o__Thermoplasmatales;f__Thermoplasmataceae;g__;s__	853549	3850	441915	0.396998	0.223948	WA14	44	3.1	ASSC
TVZ.SD19.245	TD2	1228480	d__Archaea;p__Thermoplasmatota;c__Thermoplasmata;o__Thermoplasmatales;f__Thermoplasmataceae;g__;s__	285407	950	109275	0.0889514	0.0516584	WA19	44	3.1	ASSC
TVZ.SD19.245	TD2	1228480	d__Archaea;p__Thermoplasmatota;c__Thermoplasmata;o__Thermoplasmatales;f__Thermoplasmataceae;g__;s__	1169124	70612	8129383	6.61743	3.73291	WA14	44	3.1	ASSC
TVZ.SD19.246	R8	1437105	d__Archaea;p__Thermoplasmatota;c__Thermoplasmata;o__Thermoplasmatales;f__Thermoplasmataceae;g__;s__	1420251	83984	9665985	6.72601	3.79416	WA14	44	3.1	ASSC
TVZ.SD19.246	R8	1437105	d__Archaea;p__Thermoplasmatota;c__Thermoplasmata;o__Thermoplasmatales;f__Thermoplasmataceae;g__;s__	512938	44464	5122137	3.56421	2.06991	WA19	44	3.1	ASSC
TVZ.SD19.244	TD2	1113142	d__Archaea;p__Thermoplasmatota;c__Thermoplasmata;o__Thermoplasmatales;f__Thermoplasmataceae;g__;s__	53880	50	5605	0.0050353	NA	WA20	45	3.1	ASSC
TVZ.SD19.245	TD2	1228480	d__Archaea;p__Thermoplasmatota;c__Thermoplasmata;o__Thermoplasmatales;f__Thermoplasmataceae;g__;s__	122859	346	39755	0.0323611	NA	WA20	45	3.1	ASSC
TVZ.SD19.246	R8	1437105	d__Archaea;p__Thermoplasmatota;c__Thermoplasmata;o__Thermoplasmatales;f__Thermoplasmataceae;g__;s__	148591	1240	142533	0.0991806	0.111875	WA20	45	3.1	ASSC
TVZ.SD19.244	TD2	1113142	d__Archaea;p__Thermoplasmatota;c__Thermoplasmata;o__Thermoplasmatales;f__Thermoplasmataceae;g__;s__	562867	2308	265466	0.238483	0.182202	WA13	46	3.1	ASSC
TVZ.SD19.245	TD2	1228480	d__Archaea;p__Thermoplasmatota;c__Thermoplasmata;o__Thermoplasmatales;f__Thermoplasmataceae;g__;s__	873124	1834	210685	0.171501	0.131027	WA13	46	3.1	ASSC
TVZ.SD19.246	R8	1437105	d__Archaea;p__Thermoplasmatota;c__Thermoplasmata;o__Thermoplasmatales;f__Thermoplasmataceae;g__;s__	1202669	30006	3455789	2.40469	1.83719	WA13	46	3.1	ASSC
TVZ.SD19.244	TD2	1113142	d__Archaea;p__Thermoplasmatota;c__Thermoplasmata;o__Thermoplasmatales;f__Thermoplasmataceae;g__;s__	922655	3664	421712	0.378848	0.292004	WA21	49	3.2	ASSC
TVZ.SD19.245	TD2	1228480	d__Archaea;p__Thermoplasmatota;c__Thermoplasmata;o__Thermoplasmatales;f__Thermoplasmataceae;g__;s__	1177569	53412	6156020	5.01109	3.86238	WA21	49	3.2	ASSC
TVZ.SD19.246	R8	1437105	d__Archaea;p__Thermoplasmatota;c__Thermoplasmata;o__Thermoplasmatales;f__Thermoplasmataceae;g__;s__	1426738	59672	6877544	4.78569	3.68865	WA21	49	3.2	ASSC
TVZ.SD19.244	TD2	1113142	d__Archaea;p__Thermoplasmatota;c__Thermoplasmata;o__Thermoplasmatales;f__Thermoplasmataceae;g__;s__	549325	5364	1197151	1.07547	1.84558	R11	53	2.5	ASC
TVZ.SD19.244	TD2	1113142	d__Archaea;p__Thermoplasmatota;c__Thermoplasmata;o__Thermoplasmatales;f__Thermoplasmataceae;g__;s__	21365	22	2517	0.00226117	NA	WA3	53	2.9	ASSC
TVZ.SD19.245	TD2	1228480	d__Archaea;p__Thermoplasmatota;c__Thermoplasmata;o__Thermoplasmatales;f__Thermoplasmataceae;g__;s__	120929	68	7881	0.00641524	NA	WA3	53	2.9	ASSC
TVZ.SD19.245	TD2	1228480	d__Archaea;p__Thermoplasmatota;c__Thermoplasmata;o__Thermoplasmatales;f__Thermoplasmataceae;g__;s__	1118104	120040	26853516	21.8591	37.5117	R11	53	2.5	ASC
TVZ.SD19.246	R8	1437105	d__Archaea;p__Thermoplasmatota;c__Thermoplasmata;o__Thermoplasmatales;f__Thermoplasmataceae;g__;s__	1428890	1517970	343534123	239.046	410.219	R11	53	2.5	ASC
TVZ.SD19.246	R8	1437105	d__Archaea;p__Thermoplasmatota;c__Thermoplasmata;o__Thermoplasmatales;f__Thermoplasmataceae;g__;s__	220603	464	53512	0.037236	NA	WA3	53	2.9	ASSC
TVZ.SD19.244	TD2	1113142	d__Archaea;p__Thermoplasmatota;c__Thermoplasmata;o__Thermoplasmatales;f__Thermoplasmataceae;g__;s__	1110250	21238	4802430	4.3143	5.18882	R8	56	2.9	ASC
TVZ.SD19.244	TD2	1113142	d__Archaea;p__Thermoplasmatota;c__Thermoplasmata;o__Thermoplasmatales;f__Thermoplasmataceae;g__;s__	1113246	3548426	806116021	724.181	1307.89	TD2	56	5.4	ASB
TVZ.SD19.245	TD2	1228480	d__Archaea;p__Thermoplasmatota;c__Thermoplasmata;o__Thermoplasmatales;f__Thermoplasmataceae;g__;s__	1168181	122682	27533124	22.4124	26.9554	R8	56	2.9	ASC
TVZ.SD19.245	TD2	1228480	d__Archaea;p__Thermoplasmatota;c__Thermoplasmata;o__Thermoplasmatales;f__Thermoplasmataceae;g__;s__	1228628	1090572	247902664	201.796	364.448	TD2	56	5.4	ASB
TVZ.SD19.246	R8	1437105	d__Archaea;p__Thermoplasmatota;c__Thermoplasmata;o__Thermoplasmatales;f__Thermoplasmataceae;g__;s__	1437218	1639514	372504100	259.205	311.746	R8	56	2.9	ASC
TVZ.SD19.246	R8	1437105	d__Archaea;p__Thermoplasmatota;c__Thermoplasmata;o__Thermoplasmatales;f__Thermoplasmataceae;g__;s__	1425867	197836	44544494	30.996	55.9794	TD2	56	5.4	ASB
TVZ.SD19.244	TD2	1113142	d__Archaea;p__Thermoplasmatota;c__Thermoplasmata;o__Thermoplasmatales;f__Thermoplasmataceae;g__;s__	741880	162	35327	0.0317363	NA	TC7	69	5.9	ASB
TVZ.SD19.245	TD2	1228480	d__Archaea;p__Thermoplasmatota;c__Thermoplasmata;o__Thermoplasmatales;f__Thermoplasmataceae;g__;s__	238100	34	7611	0.00619546	NA	TC7	69	5.9	ASB
TVZ.SD19.246	R8	1437105	d__Archaea;p__Thermoplasmatota;c__Thermoplasmata;o__Thermoplasmatales;f__Thermoplasmataceae;g__;s__	307534	22	4821	0.00335466	NA	TC7	69	5.9	ASB
TVZ.SD19.244	TD2	1113142	d__Archaea;p__Thermoplasmatota;c__Thermoplasmata;o__Thermoplasmatales;f__Thermoplasmataceae;g__;s__	775608	192	40562	0.0364392	NA	TC1	74	6.1	ASB
TVZ.SD19.245	TD2	1228480	d__Archaea;p__Thermoplasmatota;c__Thermoplasmata;o__Thermoplasmatales;f__Thermoplasmataceae;g__;s__	421741	64	13363	0.0108777	NA	TC1	74	6.1	ASB
TVZ.SD19.246	R8	1437105	d__Archaea;p__Thermoplasmatota;c__Thermoplasmata;o__Thermoplasmatales;f__Thermoplasmataceae;g__;s__	198299	18	3978	0.00276806	NA	TC1	74	6.1	ASB
TVZ.SD19.244	TD2	1113142	d__Archaea;p__Thermoplasmatota;c__Thermoplasmata;o__Thermoplasmatales;f__Thermoplasmataceae;g__;s__	23421	2	436	0.000391684	NA	R2	80	2.9	ASC
TVZ.SD19.245	TD2	1228480	d__Archaea;p__Thermoplasmatota;c__Thermoplasmata;o__Thermoplasmatales;f__Thermoplasmataceae;g__;s__	42971	2	443	0.000360608	NA	R2	80	2.9	ASC
TVZ.SD19.246	R8	1437105	d__Archaea;p__Thermoplasmatota;c__Thermoplasmata;o__Thermoplasmatales;f__Thermoplasmataceae;g__;s__	432548	46	9967	0.00693547	NA	R2	80	2.9	ASC
TVZ.SD19.248	R8	1404958	d__Archaea;p__Thermoplasmatota;c__Thermoplasmata;o__Thermoplasmatales;f__Thermoplasmataceae;g__UBA509;s__	1405125	1502374	341749676	243.245	323.796	R5	23	2.5	ASC
TVZ.SD19.248	R8	1404958	d__Archaea;p__Thermoplasmatota;c__Thermoplasmata;o__Thermoplasmatales;f__Thermoplasmataceae;g__UBA509;s__	650520	126	26149	0.0186119	NA	TD6	31	7.3	ASB
TVZ.SD19.248	R8	1404958	d__Archaea;p__Thermoplasmatota;c__Thermoplasmata;o__Thermoplasmatales;f__Thermoplasmataceae;g__UBA509;s__	43895	14	1572	0.00111889	NA	WA17	36	3.1	ASSC
TVZ.SD19.248	R8	1404958	d__Archaea;p__Thermoplasmatota;c__Thermoplasmata;o__Thermoplasmatales;f__Thermoplasmataceae;g__UBA509;s__	62511	18	2087	0.00148545	NA	WA18	38	3.1	ASSC
TVZ.SD19.248	R8	1404958	d__Archaea;p__Thermoplasmatota;c__Thermoplasmata;o__Thermoplasmatales;f__Thermoplasmataceae;g__UBA509;s__	14024	18	2006	0.0014278	NA	WA15	40	3.1	ASSC
TVZ.SD19.248	R8	1404958	d__Archaea;p__Thermoplasmatota;c__Thermoplasmata;o__Thermoplasmatales;f__Thermoplasmataceae;g__UBA509;s__	60615	50	5797	0.0041261	NA	WA19	44	3.1	ASSC
TVZ.SD19.248	R8	1404958	d__Archaea;p__Thermoplasmatota;c__Thermoplasmata;o__Thermoplasmatales;f__Thermoplasmataceae;g__UBA509;s__	32640	38	4268	0.00303781	NA	WA14	44	3.1	ASSC
TVZ.SD19.248	R8	1404958	d__Archaea;p__Thermoplasmatota;c__Thermoplasmata;o__Thermoplasmatales;f__Thermoplasmataceae;g__UBA509;s__	16524	2	125	8.89706e-05	NA	WA20	45	3.1	ASSC
TVZ.SD19.248	R8	1404958	d__Archaea;p__Thermoplasmatota;c__Thermoplasmata;o__Thermoplasmatales;f__Thermoplasmataceae;g__UBA509;s__	43895	38	4267	0.0030371	NA	WA13	46	3.1	ASSC
TVZ.SD19.248	R8	1404958	d__Archaea;p__Thermoplasmatota;c__Thermoplasmata;o__Thermoplasmatales;f__Thermoplasmataceae;g__UBA509;s__	82500	58	6588	0.00468911	NA	WA21	49	3.2	ASSC
TVZ.SD19.248	R8	1404958	d__Archaea;p__Thermoplasmatota;c__Thermoplasmata;o__Thermoplasmatales;f__Thermoplasmataceae;g__UBA509;s__	1075331	816	94085	0.0669664	0.0520287	WA3	53	2.9	ASSC
TVZ.SD19.248	R8	1404958	d__Archaea;p__Thermoplasmatota;c__Thermoplasmata;o__Thermoplasmatales;f__Thermoplasmataceae;g__UBA509;s__	167405	656	148222	0.105499	0.181044	R11	53	2.5	ASC
TVZ.SD19.248	R8	1404958	d__Archaea;p__Thermoplasmatota;c__Thermoplasmata;o__Thermoplasmatales;f__Thermoplasmataceae;g__UBA509;s__	1405125	1667394	379007486	269.764	324.446	R8	56	2.9	ASC
TVZ.SD19.248	R8	1404958	d__Archaea;p__Thermoplasmatota;c__Thermoplasmata;o__Thermoplasmatales;f__Thermoplasmataceae;g__UBA509;s__	589659	1108	251197	0.178793	0.322904	TD2	56	5.4	ASB
TVZ.SD19.248	R8	1404958	d__Archaea;p__Thermoplasmatota;c__Thermoplasmata;o__Thermoplasmatales;f__Thermoplasmataceae;g__UBA509;s__	435693	54	12491	0.00889066	NA	TC7	69	5.9	ASB
TVZ.SD19.248	R8	1404958	d__Archaea;p__Thermoplasmatota;c__Thermoplasmata;o__Thermoplasmatales;f__Thermoplasmataceae;g__UBA509;s__	474795	86	18467	0.0131442	NA	R2	80	2.9	ASC
TVZ.SD19.45	TC6	1805257	d__Bacteria;p__Campylobacterota;c__Campylobacteria;o__Campylobacterales;f__UBA6016;g__;s__	180985	10	2247	0.0012447	NA	R5	23	2.5	ASC
TVZ.SD19.45	TC6	1805257	d__Bacteria;p__Campylobacterota;c__Campylobacteria;o__Campylobacterales;f__UBA6016;g__;s__	1805372	452020	102392200	56.7189	92.8005	TC6	31	7.3	ASB
TVZ.SD19.45	TC6	1805257	d__Bacteria;p__Campylobacterota;c__Campylobacteria;o__Campylobacterales;f__UBA6016;g__;s__	1805372	223698	50175122	27.7939	50.3589	TD6	31	7.3	ASB
TVZ.SD19.45	TC6	1805257	d__Bacteria;p__Campylobacterota;c__Campylobacteria;o__Campylobacterales;f__UBA6016;g__;s__	44799	2	470	0.000260351	NA	R8	56	2.9	ASC
TVZ.SD19.45	TC6	1805257	d__Bacteria;p__Campylobacterota;c__Campylobacteria;o__Campylobacterales;f__UBA6016;g__;s__	114113	12	2694	0.00149231	NA	TD2	56	5.4	ASB
TVZ.SD19.45	TC6	1805257	d__Bacteria;p__Campylobacterota;c__Campylobacteria;o__Campylobacterales;f__UBA6016;g__;s__	206921	12	2753	0.00152499	NA	TC7	69	5.9	ASB
TVZ.SD19.45	TC6	1805257	d__Bacteria;p__Campylobacterota;c__Campylobacteria;o__Campylobacterales;f__UBA6016;g__;s__	438066	56	12650	0.00700731	NA	TC1	74	6.1	ASB
TVZ.SD19.45	TC6	1805257	d__Bacteria;p__Campylobacterota;c__Campylobacteria;o__Campylobacterales;f__UBA6016;g__;s__	261803	22	4875	0.00270045	NA	R2	80	2.9	ASC
TVZ.SD19.47	TD6	1920331	d__Bacteria;p__Campylobacterota;c__Campylobacteria;o__Campylobacterales;f__UBA6016;g__UBA6016;s__	116134	8	1643	0.000855582	NA	R5	23	2.5	ASC
TVZ.SD19.47	TD6	1920331	d__Bacteria;p__Campylobacterota;c__Campylobacteria;o__Campylobacterales;f__UBA6016;g__UBA6016;s__	1920524	392266	88348682	46.007	83.3587	TD6	31	7.3	ASB
TVZ.SD19.47	TD6	1920331	d__Bacteria;p__Campylobacterota;c__Campylobacteria;o__Campylobacterales;f__UBA6016;g__UBA6016;s__	1920524	123920	28128830	14.6479	23.9661	TC6	31	7.3	ASB
TVZ.SD19.47	TD6	1920331	d__Bacteria;p__Campylobacterota;c__Campylobacteria;o__Campylobacterales;f__UBA6016;g__UBA6016;s__	702503	74	16251	0.0084626	NA	TD2	56	5.4	ASB
TVZ.SD19.47	TD6	1920331	d__Bacteria;p__Campylobacterota;c__Campylobacteria;o__Campylobacterales;f__UBA6016;g__UBA6016;s__	84843	6	1391	0.000724354	NA	R8	56	2.9	ASC
TVZ.SD19.47	TD6	1920331	d__Bacteria;p__Campylobacterota;c__Campylobacteria;o__Campylobacterales;f__UBA6016;g__UBA6016;s__	320703	32	7077	0.0036853	NA	TC7	69	5.9	ASB
TVZ.SD19.47	TD6	1920331	d__Bacteria;p__Campylobacterota;c__Campylobacteria;o__Campylobacterales;f__UBA6016;g__UBA6016;s__	1595681	898	200840	0.104586	0.189663	TC1	74	6.1	ASB
TVZ.SD19.47	TD6	1920331	d__Bacteria;p__Campylobacterota;c__Campylobacteria;o__Campylobacterales;f__UBA6016;g__UBA6016;s__	135460	10	2113	0.00110033	NA	R2	80	2.9	ASC
TVZ.SD19.49	TC1	1622458	d__Bacteria;p__Campylobacterota;c__Desulfurellia;o__Desulfurellales;f__Desulfurellaceae;g__;s__	1414042	8700	1945953	1.19939	1.59656	R5	23	2.5	ASC
TVZ.SD19.49	TC1	1622458	d__Bacteria;p__Campylobacterota;c__Desulfurellia;o__Desulfurellales;f__Desulfurellaceae;g__;s__	1615621	80814	18326509	11.2955	18.4811	TC6	31	7.3	ASB
TVZ.SD19.49	TC1	1622458	d__Bacteria;p__Campylobacterota;c__Desulfurellia;o__Desulfurellales;f__Desulfurellaceae;g__;s__	1620512	101944	22981593	14.1647	25.6646	TD6	31	7.3	ASB
TVZ.SD19.49	TC1	1622458	d__Bacteria;p__Campylobacterota;c__Desulfurellia;o__Desulfurellales;f__Desulfurellaceae;g__;s__	1534278	153064	17621985	10.8613	6.29259	WA17	36	3.1	ASSC
TVZ.SD19.49	TC1	1622458	d__Bacteria;p__Campylobacterota;c__Desulfurellia;o__Desulfurellales;f__Desulfurellaceae;g__;s__	1508654	158250	18221839	11.231	7.08665	WA18	38	3.1	ASSC
TVZ.SD19.49	TC1	1622458	d__Bacteria;p__Campylobacterota;c__Desulfurellia;o__Desulfurellales;f__Desulfurellaceae;g__;s__	1534795	74402	8567269	5.28043	4.12855	WA15	40	3.1	ASSC
TVZ.SD19.49	TC1	1622458	d__Bacteria;p__Campylobacterota;c__Desulfurellia;o__Desulfurellales;f__Desulfurellaceae;g__;s__	1542444	291234	33531066	20.6668	12.0022	WA19	44	3.1	ASSC
TVZ.SD19.49	TC1	1622458	d__Bacteria;p__Campylobacterota;c__Desulfurellia;o__Desulfurellales;f__Desulfurellaceae;g__;s__	1543266	144326	16616525	10.2416	5.7773	WA14	44	3.1	ASSC
TVZ.SD19.49	TC1	1622458	d__Bacteria;p__Campylobacterota;c__Desulfurellia;o__Desulfurellales;f__Desulfurellaceae;g__;s__	1498810	72518	8362028	5.15393	5.8136	WA20	45	3.1	ASSC
TVZ.SD19.49	TC1	1622458	d__Bacteria;p__Campylobacterota;c__Desulfurellia;o__Desulfurellales;f__Desulfurellaceae;g__;s__	1546258	126096	14516148	8.94701	6.83555	WA13	46	3.1	ASSC
TVZ.SD19.49	TC1	1622458	d__Bacteria;p__Campylobacterota;c__Desulfurellia;o__Desulfurellales;f__Desulfurellaceae;g__;s__	1539978	133534	15389562	9.48534	7.31099	WA21	49	3.2	ASSC
TVZ.SD19.49	TC1	1622458	d__Bacteria;p__Campylobacterota;c__Desulfurellia;o__Desulfurellales;f__Desulfurellaceae;g__;s__	1536463	427432	49288376	30.3788	23.6024	WA3	53	2.9	ASSC
TVZ.SD19.49	TC1	1622458	d__Bacteria;p__Campylobacterota;c__Desulfurellia;o__Desulfurellales;f__Desulfurellaceae;g__;s__	1341086	28112	6292039	3.87809	6.65506	R11	53	2.5	ASC
TVZ.SD19.49	TC1	1622458	d__Bacteria;p__Campylobacterota;c__Desulfurellia;o__Desulfurellales;f__Desulfurellaceae;g__;s__	1390089	16800	3758956	2.31683	2.78646	R8	56	2.9	ASC
TVZ.SD19.49	TC1	1622458	d__Bacteria;p__Campylobacterota;c__Desulfurellia;o__Desulfurellales;f__Desulfurellaceae;g__;s__	1449366	11434	2589832	1.59624	2.88284	TD2	56	5.4	ASB
TVZ.SD19.49	TC1	1622458	d__Bacteria;p__Campylobacterota;c__Desulfurellia;o__Desulfurellales;f__Desulfurellaceae;g__;s__	1490980	5828	1328218	0.818646	1.32876	TC7	69	5.9	ASB
TVZ.SD19.49	TC1	1622458	d__Bacteria;p__Campylobacterota;c__Desulfurellia;o__Desulfurellales;f__Desulfurellaceae;g__;s__	1622669	1031008	233290172	143.788	260.754	TC1	74	6.1	ASB
TVZ.SD19.49	TC1	1622458	d__Bacteria;p__Campylobacterota;c__Desulfurellia;o__Desulfurellales;f__Desulfurellaceae;g__;s__	84643	14	3070	0.00189219	NA	R2	80	2.9	ASC
TVZ.SD19.54	R5	1471107	d__Bacteria;p__Campylobacterota;c__Desulfurellia;o__Desulfurellales;f__Desulfurellaceae;g__Desulfurella;s__	1471249	325924	74243513	50.4678	67.1802	R5	23	2.5	ASC
TVZ.SD19.54	R5	1471107	d__Bacteria;p__Campylobacterota;c__Desulfurellia;o__Desulfurellales;f__Desulfurellaceae;g__Desulfurella;s__	1432858	350074	79593962	54.1048	88.5234	TC6	31	7.3	ASB
TVZ.SD19.54	R5	1471107	d__Bacteria;p__Campylobacterota;c__Desulfurellia;o__Desulfurellales;f__Desulfurellaceae;g__Desulfurella;s__	1433552	140890	31781525	21.6038	39.1433	TD6	31	7.3	ASB
TVZ.SD19.54	R5	1471107	d__Bacteria;p__Campylobacterota;c__Desulfurellia;o__Desulfurellales;f__Desulfurellaceae;g__Desulfurella;s__	1460581	1100384	126803881	86.1962	49.9386	WA17	36	3.1	ASSC
TVZ.SD19.54	R5	1471107	d__Bacteria;p__Campylobacterota;c__Desulfurellia;o__Desulfurellales;f__Desulfurellaceae;g__Desulfurella;s__	1460581	1046424	120601035	81.9798	51.7284	WA18	38	3.1	ASSC
TVZ.SD19.54	R5	1471107	d__Bacteria;p__Campylobacterota;c__Desulfurellia;o__Desulfurellales;f__Desulfurellaceae;g__Desulfurella;s__	1460581	439504	50638421	34.422	26.9132	WA15	40	3.1	ASSC
TVZ.SD19.54	R5	1471107	d__Bacteria;p__Campylobacterota;c__Desulfurellia;o__Desulfurellales;f__Desulfurellaceae;g__Desulfurella;s__	1460581	783158	90227527	61.3331	34.5982	WA14	44	3.1	ASSC
TVZ.SD19.54	R5	1471107	d__Bacteria;p__Campylobacterota;c__Desulfurellia;o__Desulfurellales;f__Desulfurellaceae;g__Desulfurella;s__	1464275	1639666	188944147	128.437	74.5894	WA19	44	3.1	ASSC
TVZ.SD19.54	R5	1471107	d__Bacteria;p__Campylobacterota;c__Desulfurellia;o__Desulfurellales;f__Desulfurellaceae;g__Desulfurella;s__	1412451	9676	1114936	0.757889	0.854894	WA20	45	3.1	ASSC
TVZ.SD19.54	R5	1471107	d__Bacteria;p__Campylobacterota;c__Desulfurellia;o__Desulfurellales;f__Desulfurellaceae;g__Desulfurella;s__	1460581	880542	101442917	68.9569	52.6833	WA13	46	3.1	ASSC
TVZ.SD19.54	R5	1471107	d__Bacteria;p__Campylobacterota;c__Desulfurellia;o__Desulfurellales;f__Desulfurellaceae;g__Desulfurella;s__	1460581	774364	89293063	60.6979	46.7839	WA21	49	3.2	ASSC
TVZ.SD19.54	R5	1471107	d__Bacteria;p__Campylobacterota;c__Desulfurellia;o__Desulfurellales;f__Desulfurellaceae;g__Desulfurella;s__	1448031	52796	6085874	4.13693	3.21414	WA3	53	2.9	ASSC
TVZ.SD19.54	R5	1471107	d__Bacteria;p__Campylobacterota;c__Desulfurellia;o__Desulfurellales;f__Desulfurellaceae;g__Desulfurella;s__	1456998	310436	70394741	47.8515	82.1164	R11	53	2.5	ASC
TVZ.SD19.54	R5	1471107	d__Bacteria;p__Campylobacterota;c__Desulfurellia;o__Desulfurellales;f__Desulfurellaceae;g__Desulfurella;s__	1464275	288498	65695872	44.6574	53.7096	R8	56	2.9	ASC
TVZ.SD19.54	R5	1471107	d__Bacteria;p__Campylobacterota;c__Desulfurellia;o__Desulfurellales;f__Desulfurellaceae;g__Desulfurella;s__	1453456	85578	19480343	13.242	23.9153	TD2	56	5.4	ASB
TVZ.SD19.54	R5	1471107	d__Bacteria;p__Campylobacterota;c__Desulfurellia;o__Desulfurellales;f__Desulfurellaceae;g__Desulfurella;s__	543715	72	14881	0.0101155	NA	TC7	69	5.9	ASB
TVZ.SD19.54	R5	1471107	d__Bacteria;p__Campylobacterota;c__Desulfurellia;o__Desulfurellales;f__Desulfurellaceae;g__Desulfurella;s__	1385803	18044	4028780	2.7386	4.96635	TC1	74	6.1	ASB
TVZ.SD19.54	R5	1471107	d__Bacteria;p__Campylobacterota;c__Desulfurellia;o__Desulfurellales;f__Desulfurellaceae;g__Desulfurella;s__	279542	42	8762	0.00595606	NA	R2	80	2.9	ASC
TVZ.SD19.121	R8	2254937	d__Bacteria;p__Proteobacteria;c__Gammaproteobacteria;o__Acidithiobacillales;f__Acidithiobacillaceae;g__;s__	2226024	446728	100614410	44.6196	59.3954	R5	23	2.5	ASC
TVZ.SD19.123	TD2	1836193	d__Bacteria;p__Proteobacteria;c__Gammaproteobacteria;o__Acidithiobacillales;f__Acidithiobacillaceae;g__;s__	1792618	946986	213113413	116.063	154.497	R5	23	2.5	ASC
TVZ.SD19.121	R8	2254937	d__Bacteria;p__Proteobacteria;c__Gammaproteobacteria;o__Acidithiobacillales;f__Acidithiobacillaceae;g__;s__	2068550	45874	10152727	4.50244	8.15785	TD6	31	7.3	ASB
TVZ.SD19.121	R8	2254937	d__Bacteria;p__Proteobacteria;c__Gammaproteobacteria;o__Acidithiobacillales;f__Acidithiobacillaceae;g__;s__	1812291	23632	5315346	2.3572	3.85673	TC6	31	7.3	ASB
TVZ.SD19.123	TD2	1836193	d__Bacteria;p__Proteobacteria;c__Gammaproteobacteria;o__Acidithiobacillales;f__Acidithiobacillaceae;g__;s__	1720308	55210	12435853	6.77263	11.081	TC6	31	7.3	ASB
TVZ.SD19.123	TD2	1836193	d__Bacteria;p__Proteobacteria;c__Gammaproteobacteria;o__Acidithiobacillales;f__Acidithiobacillaceae;g__;s__	1812726	239812	53216606	28.982	52.5117	TD6	31	7.3	ASB
TVZ.SD19.121	R8	2254937	d__Bacteria;p__Proteobacteria;c__Gammaproteobacteria;o__Acidithiobacillales;f__Acidithiobacillaceae;g__;s__	2166816	211132	24288018	10.771	6.24031	WA17	36	3.1	ASSC
TVZ.SD19.123	TD2	1836193	d__Bacteria;p__Proteobacteria;c__Gammaproteobacteria;o__Acidithiobacillales;f__Acidithiobacillaceae;g__;s__	1770874	498286	57380894	31.2499	18.1049	WA17	36	3.1	ASSC
TVZ.SD19.121	R8	2254937	d__Bacteria;p__Proteobacteria;c__Gammaproteobacteria;o__Acidithiobacillales;f__Acidithiobacillaceae;g__;s__	1605799	7260	835058	0.370324	0.233671	WA18	38	3.1	ASSC
TVZ.SD19.123	TD2	1836193	d__Bacteria;p__Proteobacteria;c__Gammaproteobacteria;o__Acidithiobacillales;f__Acidithiobacillaceae;g__;s__	1726886	9516	1096601	0.597214	0.376836	WA18	38	3.1	ASSC
TVZ.SD19.121	R8	2254937	d__Bacteria;p__Proteobacteria;c__Gammaproteobacteria;o__Acidithiobacillales;f__Acidithiobacillaceae;g__;s__	2136325	249692	28734773	12.743	9.96327	WA15	40	3.1	ASSC
TVZ.SD19.123	TD2	1836193	d__Bacteria;p__Proteobacteria;c__Gammaproteobacteria;o__Acidithiobacillales;f__Acidithiobacillaceae;g__;s__	1754962	74588	8585184	4.67553	3.65561	WA15	40	3.1	ASSC
TVZ.SD19.121	R8	2254937	d__Bacteria;p__Proteobacteria;c__Gammaproteobacteria;o__Acidithiobacillales;f__Acidithiobacillaceae;g__;s__	1989618	17126	1970765	0.873978	0.507561	WA19	44	3.1	ASSC
TVZ.SD19.121	R8	2254937	d__Bacteria;p__Proteobacteria;c__Gammaproteobacteria;o__Acidithiobacillales;f__Acidithiobacillaceae;g__;s__	2139781	209022	24050200	10.6656	6.01648	WA14	44	3.1	ASSC
TVZ.SD19.123	TD2	1836193	d__Bacteria;p__Proteobacteria;c__Gammaproteobacteria;o__Acidithiobacillales;f__Acidithiobacillaceae;g__;s__	1768238	20740	2388733	1.30092	0.755505	WA19	44	3.1	ASSC
TVZ.SD19.123	TD2	1836193	d__Bacteria;p__Proteobacteria;c__Gammaproteobacteria;o__Acidithiobacillales;f__Acidithiobacillaceae;g__;s__	1789438	123642	14226449	7.7478	4.37055	WA14	44	3.1	ASSC
TVZ.SD19.121	R8	2254937	d__Bacteria;p__Proteobacteria;c__Gammaproteobacteria;o__Acidithiobacillales;f__Acidithiobacillaceae;g__;s__	1145204	4228	487353	0.216127	0.24379	WA20	45	3.1	ASSC
TVZ.SD19.123	TD2	1836193	d__Bacteria;p__Proteobacteria;c__Gammaproteobacteria;o__Acidithiobacillales;f__Acidithiobacillaceae;g__;s__	1114866	306	35399	0.0192785	NA	WA20	45	3.1	ASSC
TVZ.SD19.121	R8	2254937	d__Bacteria;p__Proteobacteria;c__Gammaproteobacteria;o__Acidithiobacillales;f__Acidithiobacillaceae;g__;s__	2108974	36008	4139690	1.83583	1.40258	WA13	46	3.1	ASSC
TVZ.SD19.123	TD2	1836193	d__Bacteria;p__Proteobacteria;c__Gammaproteobacteria;o__Acidithiobacillales;f__Acidithiobacillaceae;g__;s__	1792986	127198	14637660	7.97174	6.09044	WA13	46	3.1	ASSC
TVZ.SD19.121	R8	2254937	d__Bacteria;p__Proteobacteria;c__Gammaproteobacteria;o__Acidithiobacillales;f__Acidithiobacillaceae;g__;s__	2148907	250114	28807553	12.7753	9.8468	WA21	49	3.2	ASSC
TVZ.SD19.123	TD2	1836193	d__Bacteria;p__Proteobacteria;c__Gammaproteobacteria;o__Acidithiobacillales;f__Acidithiobacillaceae;g__;s__	1777712	126168	14531189	7.91376	6.09966	WA21	49	3.2	ASSC
TVZ.SD19.121	R8	2254937	d__Bacteria;p__Proteobacteria;c__Gammaproteobacteria;o__Acidithiobacillales;f__Acidithiobacillaceae;g__;s__	2172367	2319736	519021487	230.171	394.989	R11	53	2.5	ASC
TVZ.SD19.121	R8	2254937	d__Bacteria;p__Proteobacteria;c__Gammaproteobacteria;o__Acidithiobacillales;f__Acidithiobacillaceae;g__;s__	1452500	8672	997785	0.442489	0.343786	WA3	53	2.9	ASSC
TVZ.SD19.123	TD2	1836193	d__Bacteria;p__Proteobacteria;c__Gammaproteobacteria;o__Acidithiobacillales;f__Acidithiobacillaceae;g__;s__	1413986	1004	115371	0.0628316	0.0488162	WA3	53	2.9	ASSC
TVZ.SD19.123	TD2	1836193	d__Bacteria;p__Proteobacteria;c__Gammaproteobacteria;o__Acidithiobacillales;f__Acidithiobacillaceae;g__;s__	1660887	74742	16559586	9.01843	15.4762	R11	53	2.5	ASC
TVZ.SD19.121	R8	2254937	d__Bacteria;p__Proteobacteria;c__Gammaproteobacteria;o__Acidithiobacillales;f__Acidithiobacillaceae;g__;s__	2144987	173240	38783127	17.1992	31.0621	TD2	56	5.4	ASB
TVZ.SD19.121	R8	2254937	d__Bacteria;p__Proteobacteria;c__Gammaproteobacteria;o__Acidithiobacillales;f__Acidithiobacillaceae;g__;s__	2255197	9091812	2047306771	907.922	1091.96	R8	56	2.9	ASC
TVZ.SD19.123	TD2	1836193	d__Bacteria;p__Proteobacteria;c__Gammaproteobacteria;o__Acidithiobacillales;f__Acidithiobacillaceae;g__;s__	1836375	2244908	506137064	275.645	497.82	TD2	56	5.4	ASB
TVZ.SD19.123	TD2	1836193	d__Bacteria;p__Proteobacteria;c__Gammaproteobacteria;o__Acidithiobacillales;f__Acidithiobacillaceae;g__;s__	1778017	265142	59014858	32.1398	38.6546	R8	56	2.9	ASC
TVZ.SD19.121	R8	2254937	d__Bacteria;p__Proteobacteria;c__Gammaproteobacteria;o__Acidithiobacillales;f__Acidithiobacillaceae;g__;s__	598992	50	11243	0.00498595	NA	TC7	69	5.9	ASB
TVZ.SD19.123	TD2	1836193	d__Bacteria;p__Proteobacteria;c__Gammaproteobacteria;o__Acidithiobacillales;f__Acidithiobacillaceae;g__;s__	959024	184	40886	0.0222667	NA	TC7	69	5.9	ASB
TVZ.SD19.121	R8	2254937	d__Bacteria;p__Proteobacteria;c__Gammaproteobacteria;o__Acidithiobacillales;f__Acidithiobacillaceae;g__;s__	1122221	164	36340	0.0161157	NA	TC1	74	6.1	ASB
TVZ.SD19.123	TD2	1836193	d__Bacteria;p__Proteobacteria;c__Gammaproteobacteria;o__Acidithiobacillales;f__Acidithiobacillaceae;g__;s__	1652282	1766	393042	0.214053	0.388176	TC1	74	6.1	ASB
TVZ.SD19.121	R8	2254937	d__Bacteria;p__Proteobacteria;c__Gammaproteobacteria;o__Acidithiobacillales;f__Acidithiobacillaceae;g__;s__	1183437	562	125569	0.0556863	0.648982	R2	80	2.9	ASC
TVZ.SD19.123	TD2	1836193	d__Bacteria;p__Proteobacteria;c__Gammaproteobacteria;o__Acidithiobacillales;f__Acidithiobacillaceae;g__;s__	442737	44	9436	0.00513889	NA	R2	80	2.9	ASC
TVZ.SD19.128	TD2	2037098	d__Bacteria;p__Proteobacteria;c__Gammaproteobacteria;o__Acidithiobacillales;f__Acidithiobacillaceae;g__Acidithiobacillus_A;s__Acidithiobacillus_A caldus	2034467	136758	30796271	15.1177	20.124	R5	23	2.5	ASC
TVZ.SD19.128	TD2	2037098	d__Bacteria;p__Proteobacteria;c__Gammaproteobacteria;o__Acidithiobacillales;f__Acidithiobacillaceae;g__Acidithiobacillus_A;s__Acidithiobacillus_A caldus	2016314	271420	61002114	29.9456	48.9954	TC6	31	7.3	ASB
TVZ.SD19.128	TD2	2037098	d__Bacteria;p__Proteobacteria;c__Gammaproteobacteria;o__Acidithiobacillales;f__Acidithiobacillaceae;g__Acidithiobacillus_A;s__Acidithiobacillus_A caldus	2037182	118988	26214329	12.8685	23.316	TD6	31	7.3	ASB
TVZ.SD19.128	TD2	2037098	d__Bacteria;p__Proteobacteria;c__Gammaproteobacteria;o__Acidithiobacillales;f__Acidithiobacillaceae;g__Acidithiobacillus_A;s__Acidithiobacillus_A caldus	33294	6110	703785	0.345484	0.20016	WA17	36	3.1	ASSC
TVZ.SD19.128	TD2	2037098	d__Bacteria;p__Proteobacteria;c__Gammaproteobacteria;o__Acidithiobacillales;f__Acidithiobacillaceae;g__Acidithiobacillus_A;s__Acidithiobacillus_A caldus	25944	54	6214	0.00305042	NA	WA18	38	3.1	ASSC
TVZ.SD19.128	TD2	2037098	d__Bacteria;p__Proteobacteria;c__Gammaproteobacteria;o__Acidithiobacillales;f__Acidithiobacillaceae;g__Acidithiobacillus_A;s__Acidithiobacillus_A caldus	141399	754	86650	0.042536	NA	WA15	40	3.1	ASSC
TVZ.SD19.128	TD2	2037098	d__Bacteria;p__Proteobacteria;c__Gammaproteobacteria;o__Acidithiobacillales;f__Acidithiobacillaceae;g__Acidithiobacillus_A;s__Acidithiobacillus_A caldus	146577	1124	129257	0.0634515	0.0357932	WA14	44	3.1	ASSC
TVZ.SD19.128	TD2	2037098	d__Bacteria;p__Proteobacteria;c__Gammaproteobacteria;o__Acidithiobacillales;f__Acidithiobacillaceae;g__Acidithiobacillus_A;s__Acidithiobacillus_A caldus	23618	234	26972	0.0132404	NA	WA19	44	3.1	ASSC
TVZ.SD19.128	TD2	2037098	d__Bacteria;p__Proteobacteria;c__Gammaproteobacteria;o__Acidithiobacillales;f__Acidithiobacillaceae;g__Acidithiobacillus_A;s__Acidithiobacillus_A caldus	6561	6	695	0.000341172	NA	WA20	45	3.1	ASSC
TVZ.SD19.128	TD2	2037098	d__Bacteria;p__Proteobacteria;c__Gammaproteobacteria;o__Acidithiobacillales;f__Acidithiobacillaceae;g__Acidithiobacillus_A;s__Acidithiobacillus_A caldus	36009	892	102732	0.0504306	0.0385291	WA13	46	3.1	ASSC
TVZ.SD19.128	TD2	2037098	d__Bacteria;p__Proteobacteria;c__Gammaproteobacteria;o__Acidithiobacillales;f__Acidithiobacillaceae;g__Acidithiobacillus_A;s__Acidithiobacillus_A caldus	143452	1436	165505	0.0812455	0.0626213	WA21	49	3.2	ASSC
TVZ.SD19.128	TD2	2037098	d__Bacteria;p__Proteobacteria;c__Gammaproteobacteria;o__Acidithiobacillales;f__Acidithiobacillaceae;g__Acidithiobacillus_A;s__Acidithiobacillus_A caldus	916329	3018	674738	0.331225	0.568404	R11	53	2.5	ASC
TVZ.SD19.128	TD2	2037098	d__Bacteria;p__Proteobacteria;c__Gammaproteobacteria;o__Acidithiobacillales;f__Acidithiobacillaceae;g__Acidithiobacillus_A;s__Acidithiobacillus_A caldus	17076	16	1854	0.000910118	NA	WA3	53	2.9	ASSC
TVZ.SD19.128	TD2	2037098	d__Bacteria;p__Proteobacteria;c__Gammaproteobacteria;o__Acidithiobacillales;f__Acidithiobacillaceae;g__Acidithiobacillus_A;s__Acidithiobacillus_A caldus	2015953	28688	6444307	3.16347	3.80472	R8	56	2.9	ASC
TVZ.SD19.128	TD2	2037098	d__Bacteria;p__Proteobacteria;c__Gammaproteobacteria;o__Acidithiobacillales;f__Acidithiobacillaceae;g__Acidithiobacillus_A;s__Acidithiobacillus_A caldus	2037182	528356	118735252	58.2865	105.267	TD2	56	5.4	ASB
TVZ.SD19.128	TD2	2037098	d__Bacteria;p__Proteobacteria;c__Gammaproteobacteria;o__Acidithiobacillales;f__Acidithiobacillaceae;g__Acidithiobacillus_A;s__Acidithiobacillus_A caldus	1063153	64	14139	0.00694076	NA	TC7	69	5.9	ASB
TVZ.SD19.128	TD2	2037098	d__Bacteria;p__Proteobacteria;c__Gammaproteobacteria;o__Acidithiobacillales;f__Acidithiobacillaceae;g__Acidithiobacillus_A;s__Acidithiobacillus_A caldus	1838681	454	101101	0.0496299	NA	TC1	74	6.1	ASB
TVZ.SD19.128	TD2	2037098	d__Bacteria;p__Proteobacteria;c__Gammaproteobacteria;o__Acidithiobacillales;f__Acidithiobacillaceae;g__Acidithiobacillus_A;s__Acidithiobacillus_A caldus	635414	28	6093	0.00299102	NA	R2	80	2.9	ASC
TVZ.SD19.130	WA14	2079814	d__Bacteria;p__Proteobacteria;c__Gammaproteobacteria;o__Acidithiobacillales;f__Acidithiobacillaceae;g__UBA2486;s__UBA2486 sp002341825	2049809	253790	57259508	27.5311	36.648	R5	23	2.5	ASC
TVZ.SD19.130	WA14	2079814	d__Bacteria;p__Proteobacteria;c__Gammaproteobacteria;o__Acidithiobacillales;f__Acidithiobacillaceae;g__UBA2486;s__UBA2486 sp002341825	2066395	13268	2917245	1.40265	2.54141	TD6	31	7.3	ASB
TVZ.SD19.130	WA14	2079814	d__Bacteria;p__Proteobacteria;c__Gammaproteobacteria;o__Acidithiobacillales;f__Acidithiobacillaceae;g__UBA2486;s__UBA2486 sp002341825	669907	42	9183	0.0044153	NA	TC6	31	7.3	ASB
TVZ.SD19.130	WA14	2079814	d__Bacteria;p__Proteobacteria;c__Gammaproteobacteria;o__Acidithiobacillales;f__Acidithiobacillaceae;g__UBA2486;s__UBA2486 sp002341825	2079930	976824	112511577	54.0969	31.3416	WA17	36	3.1	ASSC
TVZ.SD19.130	WA14	2079814	d__Bacteria;p__Proteobacteria;c__Gammaproteobacteria;o__Acidithiobacillales;f__Acidithiobacillaceae;g__UBA2486;s__UBA2486 sp002341825	2079930	41474	4777356	2.29701	1.44939	WA18	38	3.1	ASSC
TVZ.SD19.130	WA14	2079814	d__Bacteria;p__Proteobacteria;c__Gammaproteobacteria;o__Acidithiobacillales;f__Acidithiobacillaceae;g__UBA2486;s__UBA2486 sp002341825	2079930	1096264	126267487	60.711	47.4674	WA15	40	3.1	ASSC
TVZ.SD19.130	WA14	2079814	d__Bacteria;p__Proteobacteria;c__Gammaproteobacteria;o__Acidithiobacillales;f__Acidithiobacillaceae;g__UBA2486;s__UBA2486 sp002341825	2079930	37170	4279898	2.05783	1.19508	WA19	44	3.1	ASSC
TVZ.SD19.130	WA14	2079814	d__Bacteria;p__Proteobacteria;c__Gammaproteobacteria;o__Acidithiobacillales;f__Acidithiobacillaceae;g__UBA2486;s__UBA2486 sp002341825	2079930	1726212	198736230	95.5548	53.9028	WA14	44	3.1	ASSC
TVZ.SD19.130	WA14	2079814	d__Bacteria;p__Proteobacteria;c__Gammaproteobacteria;o__Acidithiobacillales;f__Acidithiobacillaceae;g__UBA2486;s__UBA2486 sp002341825	2073629	4324	497023	0.238975	0.269562	WA20	45	3.1	ASSC
TVZ.SD19.130	WA14	2079814	d__Bacteria;p__Proteobacteria;c__Gammaproteobacteria;o__Acidithiobacillales;f__Acidithiobacillaceae;g__UBA2486;s__UBA2486 sp002341825	2079930	329948	38018111	18.2796	13.9657	WA13	46	3.1	ASSC
TVZ.SD19.130	WA14	2079814	d__Bacteria;p__Proteobacteria;c__Gammaproteobacteria;o__Acidithiobacillales;f__Acidithiobacillaceae;g__UBA2486;s__UBA2486 sp002341825	2079930	1624688	187215554	90.0155	69.381	WA21	49	3.2	ASSC
TVZ.SD19.130	WA14	2079814	d__Bacteria;p__Proteobacteria;c__Gammaproteobacteria;o__Acidithiobacillales;f__Acidithiobacillaceae;g__UBA2486;s__UBA2486 sp002341825	2079930	26416	3041715	1.46249	1.13626	WA3	53	2.9	ASSC
TVZ.SD19.130	WA14	2079814	d__Bacteria;p__Proteobacteria;c__Gammaproteobacteria;o__Acidithiobacillales;f__Acidithiobacillaceae;g__UBA2486;s__UBA2486 sp002341825	2001500	25240	5643558	2.71349	4.65653	R11	53	2.5	ASC
TVZ.SD19.130	WA14	2079814	d__Bacteria;p__Proteobacteria;c__Gammaproteobacteria;o__Acidithiobacillales;f__Acidithiobacillaceae;g__UBA2486;s__UBA2486 sp002341825	2062823	196338	44155190	21.2304	25.5338	R8	56	2.9	ASC
TVZ.SD19.130	WA14	2079814	d__Bacteria;p__Proteobacteria;c__Gammaproteobacteria;o__Acidithiobacillales;f__Acidithiobacillaceae;g__UBA2486;s__UBA2486 sp002341825	2079930	259408	58381553	28.0706	50.696	TD2	56	5.4	ASB
TVZ.SD19.130	WA14	2079814	d__Bacteria;p__Proteobacteria;c__Gammaproteobacteria;o__Acidithiobacillales;f__Acidithiobacillaceae;g__UBA2486;s__UBA2486 sp002341825	365508	26	5691	0.0027363	NA	TC7	69	5.9	ASB
TVZ.SD19.130	WA14	2079814	d__Bacteria;p__Proteobacteria;c__Gammaproteobacteria;o__Acidithiobacillales;f__Acidithiobacillaceae;g__UBA2486;s__UBA2486 sp002341825	236486	16	3236	0.00155591	NA	TC1	74	6.1	ASB
TVZ.SD19.130	WA14	2079814	d__Bacteria;p__Proteobacteria;c__Gammaproteobacteria;o__Acidithiobacillales;f__Acidithiobacillaceae;g__UBA2486;s__UBA2486 sp002341825	266399	22	4655	0.00223818	NA	R2	80	2.9	ASC
TVZ.SD19.167	R11	1506174	d__Bacteria;p__Thermotogota;c__Thermotogae;o__Mesoaciditogales;f__Mesoaciditogaceae;g__Athalassotoga;s__	1506421	1621568	369032231	245.013	326.149	R5	23	2.5	ASC
TVZ.SD19.167	R11	1506174	d__Bacteria;p__Thermotogota;c__Thermotogae;o__Mesoaciditogales;f__Mesoaciditogaceae;g__Athalassotoga;s__	1493418	49586	11179112	7.42219	13.4481	TD6	31	7.3	ASB
TVZ.SD19.167	R11	1506174	d__Bacteria;p__Thermotogota;c__Thermotogae;o__Mesoaciditogales;f__Mesoaciditogaceae;g__Athalassotoga;s__	1499685	623674	141596313	94.0106	153.815	TC6	31	7.3	ASB
TVZ.SD19.167	R11	1506174	d__Bacteria;p__Thermotogota;c__Thermotogae;o__Mesoaciditogales;f__Mesoaciditogaceae;g__Athalassotoga;s__	1503858	3699160	426431082	283.122	164.029	WA17	36	3.1	ASSC
TVZ.SD19.167	R11	1506174	d__Bacteria;p__Thermotogota;c__Thermotogae;o__Mesoaciditogales;f__Mesoaciditogaceae;g__Athalassotoga;s__	1503858	2064050	237958592	157.989	99.6893	WA18	38	3.1	ASSC
TVZ.SD19.167	R11	1506174	d__Bacteria;p__Thermotogota;c__Thermotogae;o__Mesoaciditogales;f__Mesoaciditogaceae;g__Athalassotoga;s__	1503858	1784226	205693766	136.567	106.776	WA15	40	3.1	ASSC
TVZ.SD19.167	R11	1506174	d__Bacteria;p__Thermotogota;c__Thermotogae;o__Mesoaciditogales;f__Mesoaciditogaceae;g__Athalassotoga;s__	1503858	3224120	371550475	246.685	139.156	WA14	44	3.1	ASSC
TVZ.SD19.167	R11	1506174	d__Bacteria;p__Thermotogota;c__Thermotogae;o__Mesoaciditogales;f__Mesoaciditogaceae;g__Athalassotoga;s__	1503858	3123788	360112194	239.091	138.852	WA19	44	3.1	ASSC
TVZ.SD19.167	R11	1506174	d__Bacteria;p__Thermotogota;c__Thermotogae;o__Mesoaciditogales;f__Mesoaciditogaceae;g__Athalassotoga;s__	1503858	437540	50466701	33.5066	37.7952	WA20	45	3.1	ASSC
TVZ.SD19.167	R11	1506174	d__Bacteria;p__Thermotogota;c__Thermotogae;o__Mesoaciditogales;f__Mesoaciditogaceae;g__Athalassotoga;s__	1503858	3072230	354112680	235.107	179.623	WA13	46	3.1	ASSC
TVZ.SD19.167	R11	1506174	d__Bacteria;p__Thermotogota;c__Thermotogae;o__Mesoaciditogales;f__Mesoaciditogaceae;g__Athalassotoga;s__	1503858	2244586	258961994	171.934	132.521	WA21	49	3.2	ASSC
TVZ.SD19.167	R11	1506174	d__Bacteria;p__Thermotogota;c__Thermotogae;o__Mesoaciditogales;f__Mesoaciditogaceae;g__Athalassotoga;s__	1506421	2318562	525815819	349.107	599.091	R11	53	2.5	ASC
TVZ.SD19.167	R11	1506174	d__Bacteria;p__Thermotogota;c__Thermotogae;o__Mesoaciditogales;f__Mesoaciditogaceae;g__Athalassotoga;s__	1503858	3496818	403404108	267.834	208.09	WA3	53	2.9	ASSC
TVZ.SD19.167	R11	1506174	d__Bacteria;p__Thermotogota;c__Thermotogae;o__Mesoaciditogales;f__Mesoaciditogaceae;g__Athalassotoga;s__	1503858	1791306	406841246	270.116	487.835	TD2	56	5.4	ASB
TVZ.SD19.167	R11	1506174	d__Bacteria;p__Thermotogota;c__Thermotogae;o__Mesoaciditogales;f__Mesoaciditogaceae;g__Athalassotoga;s__	1503858	1168420	265669830	176.387	212.141	R8	56	2.9	ASC
TVZ.SD19.167	R11	1506174	d__Bacteria;p__Thermotogota;c__Thermotogae;o__Mesoaciditogales;f__Mesoaciditogaceae;g__Athalassotoga;s__	619131	168	36971	0.0245463	NA	TC7	69	5.9	ASB
TVZ.SD19.167	R11	1506174	d__Bacteria;p__Thermotogota;c__Thermotogae;o__Mesoaciditogales;f__Mesoaciditogaceae;g__Athalassotoga;s__	1354188	2112	474655	0.31514	0.571493	TC1	74	6.1	ASB
TVZ.SD19.167	R11	1506174	d__Bacteria;p__Thermotogota;c__Thermotogae;o__Mesoaciditogales;f__Mesoaciditogaceae;g__Athalassotoga;s__	440771	108	22902	0.0152054	NA	R2	80	2.9	ASC
TVZ.SD19.181	R5	1354842	d__Bacteria;p__Thermotogota;c__Thermotogae;o__Mesoaciditogales;f__Mesoaciditogaceae;g__DTPE01;s__	1354908	372550	84963366	62.7109	83.4777	R5	23	2.5	ASC
TVZ.SD19.181	R5	1354842	d__Bacteria;p__Thermotogota;c__Thermotogae;o__Mesoaciditogales;f__Mesoaciditogaceae;g__DTPE01;s__	1337628	2090	470672	0.3474	0.629444	TD6	31	7.3	ASB
TVZ.SD19.181	R5	1354842	d__Bacteria;p__Thermotogota;c__Thermotogae;o__Mesoaciditogales;f__Mesoaciditogaceae;g__DTPE01;s__	1324457	6678	1519558	1.12158	1.83506	TC6	31	7.3	ASB
TVZ.SD19.181	R5	1354842	d__Bacteria;p__Thermotogota;c__Thermotogae;o__Mesoaciditogales;f__Mesoaciditogaceae;g__DTPE01;s__	1354908	91536	10551645	7.7881	4.51211	WA17	36	3.1	ASSC
TVZ.SD19.181	R5	1354842	d__Bacteria;p__Thermotogota;c__Thermotogae;o__Mesoaciditogales;f__Mesoaciditogaceae;g__DTPE01;s__	1354908	33184	3826158	2.82406	1.78195	WA18	38	3.1	ASSC
TVZ.SD19.181	R5	1354842	d__Bacteria;p__Thermotogota;c__Thermotogae;o__Mesoaciditogales;f__Mesoaciditogaceae;g__DTPE01;s__	1291963	23566	2715836	2.00454	1.56727	WA15	40	3.1	ASSC
TVZ.SD19.181	R5	1354842	d__Bacteria;p__Thermotogota;c__Thermotogae;o__Mesoaciditogales;f__Mesoaciditogaceae;g__DTPE01;s__	1350681	39284	4527552	3.34176	1.94072	WA19	44	3.1	ASSC
TVZ.SD19.181	R5	1354842	d__Bacteria;p__Thermotogota;c__Thermotogae;o__Mesoaciditogales;f__Mesoaciditogaceae;g__DTPE01;s__	1354908	40778	4700991	3.46977	1.95731	WA14	44	3.1	ASSC
TVZ.SD19.181	R5	1354842	d__Bacteria;p__Thermotogota;c__Thermotogae;o__Mesoaciditogales;f__Mesoaciditogaceae;g__DTPE01;s__	683995	5266	607922	0.448703	0.506135	WA20	45	3.1	ASSC
TVZ.SD19.181	R5	1354842	d__Bacteria;p__Thermotogota;c__Thermotogae;o__Mesoaciditogales;f__Mesoaciditogaceae;g__DTPE01;s__	1349403	35088	4043392	2.9844	2.28009	WA13	46	3.1	ASSC
TVZ.SD19.181	R5	1354842	d__Bacteria;p__Thermotogota;c__Thermotogae;o__Mesoaciditogales;f__Mesoaciditogaceae;g__DTPE01;s__	1345176	29268	3375330	2.49131	1.92022	WA21	49	3.2	ASSC
TVZ.SD19.181	R5	1354842	d__Bacteria;p__Thermotogota;c__Thermotogae;o__Mesoaciditogales;f__Mesoaciditogaceae;g__DTPE01;s__	316204	9568	2164423	1.59755	2.7415	R11	53	2.5	ASC
TVZ.SD19.181	R5	1354842	d__Bacteria;p__Thermotogota;c__Thermotogae;o__Mesoaciditogales;f__Mesoaciditogaceae;g__DTPE01;s__	960364	44426	5126543	3.78387	2.93983	WA3	53	2.9	ASSC
TVZ.SD19.181	R5	1354842	d__Bacteria;p__Thermotogota;c__Thermotogae;o__Mesoaciditogales;f__Mesoaciditogaceae;g__DTPE01;s__	815592	6382	1446804	1.06788	1.28434	R8	56	2.9	ASC
TVZ.SD19.181	R5	1354842	d__Bacteria;p__Thermotogota;c__Thermotogae;o__Mesoaciditogales;f__Mesoaciditogaceae;g__DTPE01;s__	1354908	162856	37061511	27.3549	49.4035	TD2	56	5.4	ASB
TVZ.SD19.181	R5	1354842	d__Bacteria;p__Thermotogota;c__Thermotogae;o__Mesoaciditogales;f__Mesoaciditogaceae;g__DTPE01;s__	440510	36	7906	0.00583537	NA	TC7	69	5.9	ASB
TVZ.SD19.181	R5	1354842	d__Bacteria;p__Thermotogota;c__Thermotogae;o__Mesoaciditogales;f__Mesoaciditogaceae;g__DTPE01;s__	198928	28	6470	0.00477546	NA	TC1	74	6.1	ASB
TVZ.SD19.181	R5	1354842	d__Bacteria;p__Thermotogota;c__Thermotogae;o__Mesoaciditogales;f__Mesoaciditogaceae;g__DTPE01;s__	211149	8	1910	0.00140976	NA	R2	80	2.9	ASC
TVZ.SD19.183	TC1	1935396	d__Bacteria;p__Thermotogota;c__Thermotogae;o__Thermotogales;f__DSM-5069;g__Pseudothermotoga_B;s__	737934	6	1395	0.000720783	NA	R5	23	2.5	ASC
TVZ.SD19.183	TC1	1935396	d__Bacteria;p__Thermotogota;c__Thermotogae;o__Thermotogales;f__DSM-5069;g__Pseudothermotoga_B;s__	1927927	1786	404145	0.208818	0.378351	TD6	31	7.3	ASB
TVZ.SD19.183	TC1	1935396	d__Bacteria;p__Thermotogota;c__Thermotogae;o__Thermotogales;f__DSM-5069;g__Pseudothermotoga_B;s__	1919087	458	105315	0.0544152	0.0890313	TC6	31	7.3	ASB
TVZ.SD19.183	TC1	1935396	d__Bacteria;p__Thermotogota;c__Thermotogae;o__Thermotogales;f__DSM-5069;g__Pseudothermotoga_B;s__	1115591	20	4275	0.00220885	NA	TD2	56	5.4	ASB
TVZ.SD19.183	TC1	1935396	d__Bacteria;p__Thermotogota;c__Thermotogae;o__Thermotogales;f__DSM-5069;g__Pseudothermotoga_B;s__	1933130	85630	19536151	10.0941	16.384	TC7	69	5.9	ASB
TVZ.SD19.183	TC1	1935396	d__Bacteria;p__Thermotogota;c__Thermotogae;o__Thermotogales;f__DSM-5069;g__Pseudothermotoga_B;s__	1935422	714422	162136946	83.7746	151.922	TC1	74	6.1	ASB
TVZ.SD19.184	TC1	1944750	d__Bacteria;p__Thermotogota;c__Thermotogae;o__Thermotogales;f__Fervidobacteriaceae;g__Fervidobacterium;s__Fervidobacterium pennivorans_A	1517032	446	102462	0.0526865	0.0862028	TC6	31	7.3	ASB
TVZ.SD19.184	TC1	1944750	d__Bacteria;p__Thermotogota;c__Thermotogae;o__Thermotogales;f__Fervidobacteriaceae;g__Fervidobacterium;s__Fervidobacterium pennivorans_A	1888959	1588	360030	0.185129	0.33543	TD6	31	7.3	ASB
TVZ.SD19.184	TC1	1944750	d__Bacteria;p__Thermotogota;c__Thermotogae;o__Thermotogales;f__Fervidobacteriaceae;g__Fervidobacterium;s__Fervidobacterium pennivorans_A	169702	10	2298	0.00118164	NA	TD2	56	5.4	ASB
TVZ.SD19.184	TC1	1944750	d__Bacteria;p__Thermotogota;c__Thermotogae;o__Thermotogales;f__Fervidobacteriaceae;g__Fervidobacterium;s__Fervidobacterium pennivorans_A	214715	4750	1081731	0.556231	0.902833	TC7	69	5.9	ASB
TVZ.SD19.184	TC1	1944750	d__Bacteria;p__Thermotogota;c__Thermotogae;o__Thermotogales;f__Fervidobacteriaceae;g__Fervidobacterium;s__Fervidobacterium pennivorans_A	1944903	334228	75994896	39.0769	70.8645	TC1	74	6.1	ASB

## Sheet: Table S7 MAG annotations
Table S7. Gene annotations for sulfur, nitrogen and hydrogen metabolism in cosmopolitant lineages.
MAGs shown in grey font are from related non-cosmopolitan lineages present in only two-to-four samples out of 18 (Campylobacterales UBA6016 family and Thermotogales Pseudothermotoga and Fervidobacterium pennivorans_A).
MAG ID (dataset prefix TVZ.SD19)	Phylum	Family-species	Scaffold	Gene	Start	End	Gene length bp	strand	Metabolic category	Gene description	Gene name	Note	KEGG hit	KEGG evalue	UniRef hit	UniRef evalue	pfam hit
TVZ.SD19.226	Thermoplasmatota	f__ARK-15;g__;s__	NODE_65_length_53017_cov_24.287351	32	30928	31380	452	1	S	adenylyl-sulfate reductase	aprB		apo:Arcpr_1262 adenylylsulfate reductase, beta subunit	9.22e-70	UniRef90_A0A7J3B796 Adenylyl-sulfate reductase subunit beta n=1 Tax=Euryarchaeota archaeon TaxID=2026739 RepID=A0A7J3B796_9EURY	3.595e-84	Adenosine-5'-phosphosulfate reductase beta subunit [PF12139.11]; 4Fe-4S dicluster domain [PF13187.9]; 4Fe-4S dicluster domain [PF14697.9]; 4Fe-4S dicluster domain [PF12838.10]; 4Fe-4S dicluster domain [PF13247.9]
TVZ.SD19.226	Thermoplasmatota	f__ARK-15;g__;s__	NODE_65_length_53017_cov_24.287351	33	31393	33336	1943	1	S	adenylyl-sulfate reductase	aprA		apo:Arcpr_1261 adenylylsulfate reductase, alpha subunit	0	UniRef90_A0A832YVF3 Adenylyl-sulfate reductase subunit alpha n=4 Tax=Archaeoglobus profundus TaxID=84156 RepID=A0A832YVF3_ARCPR	0	FAD binding domain [PF00890.27]; Fumarate reductase flavoprotein C-term [PF02910.23]; FAD dependent oxidoreductase [PF01266.27]
TVZ.SD19.231	Thermoplasmatota	f__GCA-001856825;g__;s__	NODE_199_length_8190_cov_4.147113	5	4311	6254	1943	-1	S	adenylyl-sulfate reductase	aprA		apo:Arcpr_1261 adenylylsulfate reductase, alpha subunit	0	UniRef90_A0A832YVF3 Adenylyl-sulfate reductase subunit alpha n=4 Tax=Archaeoglobus profundus TaxID=84156 RepID=A0A832YVF3_ARCPR	0	FAD binding domain [PF00890.27]; Fumarate reductase flavoprotein C-term [PF02910.23]; FAD dependent oxidoreductase [PF01266.27]
TVZ.SD19.231	Thermoplasmatota	f__GCA-001856825;g__;s__	NODE_199_length_8190_cov_4.147113	6	6267	6719	452	-1	S	adenylyl-sulfate reductase	aprB		apo:Arcpr_1262 adenylylsulfate reductase, beta subunit	9.22e-70	UniRef90_A0A7J3B796 Adenylyl-sulfate reductase subunit beta n=1 Tax=Euryarchaeota archaeon TaxID=2026739 RepID=A0A7J3B796_9EURY	4.93e-84	Adenosine-5'-phosphosulfate reductase beta subunit [PF12139.11]; 4Fe-4S dicluster domain [PF13187.9]; 4Fe-4S dicluster domain [PF14697.9]; 4Fe-4S dicluster domain [PF12838.10]; 4Fe-4S dicluster domain [PF13247.9]
TVZ.SD19.232	Thermoplasmatota	f__GCA-001856825;g__;s__	NODE_652_length_4729_cov_1.607390	2	1166	1588	422	-1	S	adenylyl-sulfate reductase	aprB		apo:Arcpr_1262 adenylylsulfate reductase, beta subunit	2.087e-59	UniRef90_A0A7J3B796 Adenylyl-sulfate reductase subunit beta n=1 Tax=Euryarchaeota archaeon TaxID=2026739 RepID=A0A7J3B796_9EURY	6.705e-72	Adenosine-5'-phosphosulfate reductase beta subunit [PF12139.11]; 4Fe-4S dicluster domain [PF13187.9]; 4Fe-4S dicluster domain [PF14697.9]; 4Fe-4S dicluster domain [PF12838.10]; 4Fe-4S dicluster domain [PF13247.9]
TVZ.SD19.240	Thermoplasmatota	f__Thermoplasmataceae;g__;s__	NODE_348_length_6672_cov_60.645073	5	2081	3904	1823	-1	S	adenylyl-sulfate reductase	aprA		tsn:W908_01270 adenylylsulfate reductase subunit alpha	1.058e-256	UniRef90_A0A2R6BAY2 Adenylyl-sulfate reductase subunit alpha n=4 Tax=Candidatus Marsarchaeota group 2 TaxID=2203771 RepID=A0A2R6BAY2_9ARCH	1.945e-287	FAD binding domain [PF00890.27]; Fumarate reductase flavoprotein C-term [PF02910.23]
TVZ.SD19.240	Thermoplasmatota	f__Thermoplasmataceae;g__;s__	NODE_348_length_6672_cov_60.645073	6	3914	4387	473	-1	S	adenylyl-sulfate reductase	aprB		vdi:Vdis_2090 dissimilatory adenylylsulfate reductase beta subunit	6.441e-36	UniRef90_A0A9D6XX11 Adenylyl-sulfate reductase subunit beta n=1 Tax=Betaproteobacteria bacterium TaxID=1891241 RepID=A0A9D6XX11_9PROT	1.039e-37	Adenosine-5'-phosphosulfate reductase beta subunit [PF12139.11]; 4Fe-4S dicluster domain [PF12838.10]; 4Fe-4S dicluster domain [PF13187.9]; 4Fe-4S dicluster domain [PF14697.9]; 4Fe-4S dicluster domain [PF13247.9]
TVZ.SD19.241	Thermoplasmatota	f__Thermoplasmataceae;g__;s__	NODE_40_length_43189_cov_221.171892	25	18919	20742	1823	-1	S	adenylyl-sulfate reductase	aprA		tsn:W908_01270 adenylylsulfate reductase subunit alpha	9.478e-259	UniRef90_A0A2R6BAY2 Adenylyl-sulfate reductase subunit alpha n=4 Tax=Candidatus Marsarchaeota group 2 TaxID=2203771 RepID=A0A2R6BAY2_9ARCH	7.571e-288	FAD binding domain [PF00890.27]; Fumarate reductase flavoprotein C-term [PF02910.23]
TVZ.SD19.241	Thermoplasmatota	f__Thermoplasmataceae;g__;s__	NODE_40_length_43189_cov_221.171892	26	20752	21213	461	-1	S	adenylyl-sulfate reductase	aprB		tkm:TK90_0064 adenylylsulfate reductase, beta subunit	4.939e-35	UniRef90_A0A1F9W4N5 Adenylyl-sulfate reductase subunit beta n=1 Tax=Elusimicrobia bacterium RIFCSPHIGHO2_02_FULL_61_10 TaxID=1797944 RepID=A0A1F9W4N5_9BACT	1.645e-37	Adenosine-5'-phosphosulfate reductase beta subunit [PF12139.11]; 4Fe-4S dicluster domain [PF12838.10]; 4Fe-4S dicluster domain [PF13187.9]; 4Fe-4S dicluster domain [PF14697.9]
TVZ.SD19.243	Thermoplasmatota	f__Thermoplasmataceae;g__;s__	NODE_83_length_29698_cov_75.131582	9	6248	6721	473	1	S	adenylyl-sulfate reductase	aprB		vdi:Vdis_2090 dissimilatory adenylylsulfate reductase beta subunit	6.441e-36	UniRef90_A0A9D6XX11 Adenylyl-sulfate reductase subunit beta n=1 Tax=Betaproteobacteria bacterium TaxID=1891241 RepID=A0A9D6XX11_9PROT	1.039e-37	Adenosine-5'-phosphosulfate reductase beta subunit [PF12139.11]; 4Fe-4S dicluster domain [PF12838.10]; 4Fe-4S dicluster domain [PF13187.9]; 4Fe-4S dicluster domain [PF14697.9]; 4Fe-4S dicluster domain [PF13247.9]
TVZ.SD19.243	Thermoplasmatota	f__Thermoplasmataceae;g__;s__	NODE_83_length_29698_cov_75.131582	10	6731	8554	1823	1	S	adenylyl-sulfate reductase	aprA		tsn:W908_01270 adenylylsulfate reductase subunit alpha	5.641e-257	UniRef90_A0A2R6BAY2 Adenylyl-sulfate reductase subunit alpha n=4 Tax=Candidatus Marsarchaeota group 2 TaxID=2203771 RepID=A0A2R6BAY2_9ARCH	1.42e-287	FAD binding domain [PF00890.27]; Fumarate reductase flavoprotein C-term [PF02910.23]
TVZ.SD19.39	Campylobacterota	f__Desulfurellaceae;g__Desulfurella;s__	NODE_2573_length_2977_cov_6.328421	1	1	1146	1145	-1	S	adenylyl-sulfate reductase	aprA		ast:Asulf_02111 dissimilatory adenylylsulfate reductase alpha subunit precursor	1.218e-175	UniRef90_A0A661KF94 Adenylyl-sulfate reductase subunit alpha n=2 Tax=Bacteria TaxID=2 RepID=A0A661KF94_UNCDE	7.766e-194	FAD binding domain [PF00890.27]; FAD dependent oxidoreductase [PF01266.27]; FAD binding domain [PF01494.22]
TVZ.SD19.113	Proteobacteria	f__Acidithiobacillaceae;g__;s__	NODE_66_length_37301_cov_97.709905	36	29561	32419	2858	1	S	anaerobic dimethyl sulfoxide (DMSO) reductase	dmsA		acu:Atc_2359 Anaerobic dimethyl sulfoxide reductase chain A	0	UniRef90_A0A060UN19 Putative molybdopterin oxidoreductase n=31 Tax=Acidithiobacillus TaxID=119977 RepID=A0A060UN19_9PROT	0	Molybdopterin oxidoreductase [PF00384.25]; Molydopterin dinucleotide binding domain [PF01568.24]; Molybdopterin oxidoreductase Fe4S4 domain [PF04879.19]
TVZ.SD19.113	Proteobacteria	f__Acidithiobacillaceae;g__;s__	NODE_66_length_37301_cov_97.709905	38	33141	34079	938	1	S	anaerobic dimethyl sulfoxide (DMSO) reductase	dmsC		acu:Atc_2357 Anaerobic dimethyl sulfoxide reductase chain C	2.534e-150	UniRef90_UPI00201014A4 dimethyl sulfoxide reductase anchor subunit n=1 Tax=Acidithiobacillus sp. S30A2 TaxID=2937799 RepID=UPI00201014A4	2.002e-164	DMSO reductase anchor subunit (DmsC) [PF04976.15]
TVZ.SD19.88	Proteobacteria	f__Acidithiobacillaceae;g__;s__	NODE_124_length_12080_cov_60.102150	6	4342	7200	2858	1	S	anaerobic dimethyl sulfoxide (DMSO) reductase	dmsA		acu:Atc_2359 Anaerobic dimethyl sulfoxide reductase chain A	0	UniRef90_A0A060UN19 Putative molybdopterin oxidoreductase n=31 Tax=Acidithiobacillus TaxID=119977 RepID=A0A060UN19_9PROT	0	Molybdopterin oxidoreductase [PF00384.25]; Molydopterin dinucleotide binding domain [PF01568.24]; Molybdopterin oxidoreductase Fe4S4 domain [PF04879.19]
TVZ.SD19.88	Proteobacteria	f__Acidithiobacillaceae;g__;s__	NODE_124_length_12080_cov_60.102150	7	7219	7911	692	1	S	anaerobic dimethyl sulfoxide (DMSO) reductase	dmsB		acu:Atc_2358 Anaerobic dimethyl sulfoxide reductase chain B	1.946e-154	UniRef90_A0A059ZWW2 Anaerobic dimethyl sulfoxide reductase chain B n=21 Tax=Acidithiobacillaceae TaxID=225058 RepID=A0A059ZWW2_ACICK	1.252e-153	4Fe-4S dicluster domain [PF13247.9]; 4Fe-4S dicluster domain [PF14697.9]; 4Fe-4S dicluster domain [PF13187.9]; 4Fe-4S dicluster domain [PF12838.10]
TVZ.SD19.88	Proteobacteria	f__Acidithiobacillaceae;g__;s__	NODE_124_length_12080_cov_60.102150	8	7922	8860	938	1	S	anaerobic dimethyl sulfoxide (DMSO) reductase	dmsC		acu:Atc_2357 Anaerobic dimethyl sulfoxide reductase chain C	8.099e-149	UniRef90_UPI00201014A4 dimethyl sulfoxide reductase anchor subunit n=1 Tax=Acidithiobacillus sp. S30A2 TaxID=2937799 RepID=UPI00201014A4	1.461e-164	DMSO reductase anchor subunit (DmsC) [PF04976.15]
TVZ.SD19.90	Proteobacteria	f__Acidithiobacillaceae;g__;s__	NODE_1113_length_12875_cov_9.270395	6	5134	7992	2858	1	S	anaerobic dimethyl sulfoxide (DMSO) reductase	dmsA		acu:Atc_2359 Anaerobic dimethyl sulfoxide reductase chain A	0	UniRef90_A0A060UN19 Putative molybdopterin oxidoreductase n=31 Tax=Acidithiobacillus TaxID=119977 RepID=A0A060UN19_9PROT	0	Molybdopterin oxidoreductase [PF00384.25]; Molydopterin dinucleotide binding domain [PF01568.24]; Molybdopterin oxidoreductase Fe4S4 domain [PF04879.19]
TVZ.SD19.90	Proteobacteria	f__Acidithiobacillaceae;g__;s__	NODE_1113_length_12875_cov_9.270395	8	8714	9652	938	1	S	anaerobic dimethyl sulfoxide (DMSO) reductase	dmsC		acu:Atc_2357 Anaerobic dimethyl sulfoxide reductase chain C	5.248e-151	UniRef90_UPI00201014A4 dimethyl sulfoxide reductase anchor subunit n=1 Tax=Acidithiobacillus sp. S30A2 TaxID=2937799 RepID=UPI00201014A4	2.743e-164	DMSO reductase anchor subunit (DmsC) [PF04976.15]
TVZ.SD19.91	Proteobacteria	f__Acidithiobacillaceae;g__;s__	NODE_54_length_37048_cov_228.267169	6	3092	4030	938	-1	S	anaerobic dimethyl sulfoxide (DMSO) reductase	dmsC		acu:Atc_2357 Anaerobic dimethyl sulfoxide reductase chain C	8.099e-149	UniRef90_UPI00201014A4 dimethyl sulfoxide reductase anchor subunit n=1 Tax=Acidithiobacillus sp. S30A2 TaxID=2937799 RepID=UPI00201014A4	1.461e-164	DMSO reductase anchor subunit (DmsC) [PF04976.15]
TVZ.SD19.91	Proteobacteria	f__Acidithiobacillaceae;g__;s__	NODE_54_length_37048_cov_228.267169	7	4041	4733	692	-1	S	anaerobic dimethyl sulfoxide (DMSO) reductase	dmsB		acu:Atc_2358 Anaerobic dimethyl sulfoxide reductase chain B	1.946e-154	UniRef90_A0A059ZWW2 Anaerobic dimethyl sulfoxide reductase chain B n=21 Tax=Acidithiobacillaceae TaxID=225058 RepID=A0A059ZWW2_ACICK	1.252e-153	4Fe-4S dicluster domain [PF13247.9]; 4Fe-4S dicluster domain [PF14697.9]; 4Fe-4S dicluster domain [PF13187.9]; 4Fe-4S dicluster domain [PF12838.10]
TVZ.SD19.91	Proteobacteria	f__Acidithiobacillaceae;g__;s__	NODE_54_length_37048_cov_228.267169	8	4752	7610	2858	-1	S	anaerobic dimethyl sulfoxide (DMSO) reductase	dmsA		acu:Atc_2359 Anaerobic dimethyl sulfoxide reductase chain A	0	UniRef90_A0A060UN19 Putative molybdopterin oxidoreductase n=31 Tax=Acidithiobacillus TaxID=119977 RepID=A0A060UN19_9PROT	0	Molybdopterin oxidoreductase [PF00384.25]; Molydopterin dinucleotide binding domain [PF01568.24]; Molybdopterin oxidoreductase Fe4S4 domain [PF04879.19]
TVZ.SD19.107	Proteobacteria	f__Acidithiobacillaceae;g__Acidithiobacillus_A;s__Acidithiobacillus_A caldus	NODE_56_length_39338_cov_14.449386	35	31579	34437	2858	1	S	anaerobic dimethyl sulfoxide (DMSO) reductase	dmsA		acu:Atc_2359 Anaerobic dimethyl sulfoxide reductase chain A	0	UniRef90_A0A060UN19 Putative molybdopterin oxidoreductase n=31 Tax=Acidithiobacillus TaxID=119977 RepID=A0A060UN19_9PROT	0	Molybdopterin oxidoreductase [PF00384.25]; Molydopterin dinucleotide binding domain [PF01568.24]; Molybdopterin oxidoreductase Fe4S4 domain [PF04879.19]
TVZ.SD19.107	Proteobacteria	f__Acidithiobacillaceae;g__Acidithiobacillus_A;s__Acidithiobacillus_A caldus	NODE_56_length_39338_cov_14.449386	36	34498	35190	692	1	S	anaerobic dimethyl sulfoxide (DMSO) reductase	dmsB		acu:Atc_2358 Anaerobic dimethyl sulfoxide reductase chain B	3.338e-163	UniRef90_A0A059ZWW2 Anaerobic dimethyl sulfoxide reductase chain B n=21 Tax=Acidithiobacillaceae TaxID=225058 RepID=A0A059ZWW2_ACICK	2.149e-162	4Fe-4S dicluster domain [PF13247.9]; 4Fe-4S dicluster domain [PF14697.9]; 4Fe-4S dicluster domain [PF13187.9]; 4Fe-4S dicluster domain [PF12838.10]
TVZ.SD19.107	Proteobacteria	f__Acidithiobacillaceae;g__Acidithiobacillus_A;s__Acidithiobacillus_A caldus	NODE_56_length_39338_cov_14.449386	37	35202	36140	938	1	S	anaerobic dimethyl sulfoxide (DMSO) reductase	dmsC		acu:Atc_2357 Anaerobic dimethyl sulfoxide reductase chain C	2.212e-194	UniRef90_A0A059ZT84 Anaerobic dimethyl sulfoxide reductase chain C n=4 Tax=Acidithiobacillus caldus TaxID=33059 RepID=A0A059ZT84_ACICK	1.424e-193	DMSO reductase anchor subunit (DmsC) [PF04976.15]
TVZ.SD19.98	Proteobacteria	f__Acidithiobacillaceae;g__Acidithiobacillus_A;s__Acidithiobacillus_A caldus	NODE_2994_length_6700_cov_7.732238	1	2	1672	1670	1	S	anaerobic dimethyl sulfoxide (DMSO) reductase	dmsA		acu:Atc_2359 Anaerobic dimethyl sulfoxide reductase chain A	0	UniRef90_A0A060UN19 Putative molybdopterin oxidoreductase n=31 Tax=Acidithiobacillus TaxID=119977 RepID=A0A060UN19_9PROT	0	Molydopterin dinucleotide binding domain [PF01568.24]; Molybdopterin oxidoreductase [PF00384.25]
TVZ.SD19.98	Proteobacteria	f__Acidithiobacillaceae;g__Acidithiobacillus_A;s__Acidithiobacillus_A caldus	NODE_2994_length_6700_cov_7.732238	2	1733	2425	692	1	S	anaerobic dimethyl sulfoxide (DMSO) reductase	dmsB		acu:Atc_2358 Anaerobic dimethyl sulfoxide reductase chain B	3.338e-163	UniRef90_A0A059ZWW2 Anaerobic dimethyl sulfoxide reductase chain B n=21 Tax=Acidithiobacillaceae TaxID=225058 RepID=A0A059ZWW2_ACICK	2.149e-162	4Fe-4S dicluster domain [PF13247.9]; 4Fe-4S dicluster domain [PF14697.9]; 4Fe-4S dicluster domain [PF13187.9]; 4Fe-4S dicluster domain [PF12838.10]
TVZ.SD19.98	Proteobacteria	f__Acidithiobacillaceae;g__Acidithiobacillus_A;s__Acidithiobacillus_A caldus	NODE_2994_length_6700_cov_7.732238	3	2437	3375	938	1	S	anaerobic dimethyl sulfoxide (DMSO) reductase	dmsC		acu:Atc_2357 Anaerobic dimethyl sulfoxide reductase chain C	2.212e-194	UniRef90_A0A059ZT84 Anaerobic dimethyl sulfoxide reductase chain C n=4 Tax=Acidithiobacillus caldus TaxID=33059 RepID=A0A059ZT84_ACICK	1.424e-193	DMSO reductase anchor subunit (DmsC) [PF04976.15]
TVZ.SD19.98	Proteobacteria	f__Acidithiobacillaceae;g__Acidithiobacillus_A;s__Acidithiobacillus_A caldus	NODE_924_length_14864_cov_6.956708	16	13593	14861	1268	1	S	anaerobic dimethyl sulfoxide (DMSO) reductase	dmsA		acu:Atc_2359 Anaerobic dimethyl sulfoxide reductase chain A	1.017e-289	UniRef90_A0A060UN19 Putative molybdopterin oxidoreductase n=31 Tax=Acidithiobacillus TaxID=119977 RepID=A0A060UN19_9PROT	2.578e-260	Molybdopterin oxidoreductase [PF00384.25]; Molybdopterin oxidoreductase Fe4S4 domain [PF04879.19]
TVZ.SD19.108	Proteobacteria	f__Acidithiobacillaceae;g__UBA2486;s__UBA2486 sp002341825	NODE_366_length_21110_cov_8.450269	16	13315	16173	2858	1	S	anaerobic dimethyl sulfoxide (DMSO) reductase	dmsA		acu:Atc_2359 Anaerobic dimethyl sulfoxide reductase chain A	0	UniRef90_A0A060UN19 Putative molybdopterin oxidoreductase n=31 Tax=Acidithiobacillus TaxID=119977 RepID=A0A060UN19_9PROT	0	Molybdopterin oxidoreductase [PF00384.25]; Molydopterin dinucleotide binding domain [PF01568.24]; Molybdopterin oxidoreductase Fe4S4 domain [PF04879.19]
TVZ.SD19.108	Proteobacteria	f__Acidithiobacillaceae;g__UBA2486;s__UBA2486 sp002341825	NODE_366_length_21110_cov_8.450269	18	16896	17834	938	1	S	anaerobic dimethyl sulfoxide (DMSO) reductase	dmsC		acu:Atc_2357 Anaerobic dimethyl sulfoxide reductase chain C	1.85e-150	UniRef90_UPI001C06DACD dimethyl sulfoxide reductase anchor subunit n=1 Tax=unclassified Acidithiobacillus TaxID=2614800 RepID=UPI001C06DACD	1.956e-167	DMSO reductase anchor subunit (DmsC) [PF04976.15]
TVZ.SD19.109	Proteobacteria	f__Acidithiobacillaceae;g__UBA2486;s__UBA2486 sp002341825	NODE_222_length_9088_cov_9.689663	4	1319	4177	2858	1	S	anaerobic dimethyl sulfoxide (DMSO) reductase	dmsA		acu:Atc_2359 Anaerobic dimethyl sulfoxide reductase chain A	0	UniRef90_A0A060UN19 Putative molybdopterin oxidoreductase n=31 Tax=Acidithiobacillus TaxID=119977 RepID=A0A060UN19_9PROT	0	Molybdopterin oxidoreductase [PF00384.25]; Molydopterin dinucleotide binding domain [PF01568.24]; Molybdopterin oxidoreductase Fe4S4 domain [PF04879.19]
TVZ.SD19.109	Proteobacteria	f__Acidithiobacillaceae;g__UBA2486;s__UBA2486 sp002341825	NODE_222_length_9088_cov_9.689663	6	4900	5838	938	1	S	anaerobic dimethyl sulfoxide (DMSO) reductase	dmsC		acu:Atc_2357 Anaerobic dimethyl sulfoxide reductase chain C	1.85e-150	UniRef90_UPI001C06DACD dimethyl sulfoxide reductase anchor subunit n=1 Tax=unclassified Acidithiobacillus TaxID=2614800 RepID=UPI001C06DACD	1.956e-167	DMSO reductase anchor subunit (DmsC) [PF04976.15]
TVZ.SD19.111	Proteobacteria	f__Acidithiobacillaceae;g__UBA2486;s__UBA2486 sp002341825	NODE_387_length_9088_cov_14.396907	4	1319	4177	2858	1	S	anaerobic dimethyl sulfoxide (DMSO) reductase	dmsA		acu:Atc_2359 Anaerobic dimethyl sulfoxide reductase chain A	0	UniRef90_A0A060UN19 Putative molybdopterin oxidoreductase n=31 Tax=Acidithiobacillus TaxID=119977 RepID=A0A060UN19_9PROT	0	Molybdopterin oxidoreductase [PF00384.25]; Molydopterin dinucleotide binding domain [PF01568.24]; Molybdopterin oxidoreductase Fe4S4 domain [PF04879.19]
TVZ.SD19.111	Proteobacteria	f__Acidithiobacillaceae;g__UBA2486;s__UBA2486 sp002341825	NODE_387_length_9088_cov_14.396907	6	4900	5838	938	1	S	anaerobic dimethyl sulfoxide (DMSO) reductase	dmsC		acu:Atc_2357 Anaerobic dimethyl sulfoxide reductase chain C	1.85e-150	UniRef90_UPI001C06DACD dimethyl sulfoxide reductase anchor subunit n=1 Tax=unclassified Acidithiobacillus TaxID=2614800 RepID=UPI001C06DACD	1.956e-167	DMSO reductase anchor subunit (DmsC) [PF04976.15]
TVZ.SD19.112	Proteobacteria	f__Acidithiobacillaceae;g__UBA2486;s__UBA2486 sp002341825	NODE_343_length_9088_cov_13.945032	4	1319	4177	2858	1	S	anaerobic dimethyl sulfoxide (DMSO) reductase	dmsA		acu:Atc_2359 Anaerobic dimethyl sulfoxide reductase chain A	0	UniRef90_A0A060UN19 Putative molybdopterin oxidoreductase n=31 Tax=Acidithiobacillus TaxID=119977 RepID=A0A060UN19_9PROT	0	Molybdopterin oxidoreductase [PF00384.25]; Molydopterin dinucleotide binding domain [PF01568.24]; Molybdopterin oxidoreductase Fe4S4 domain [PF04879.19]
TVZ.SD19.112	Proteobacteria	f__Acidithiobacillaceae;g__UBA2486;s__UBA2486 sp002341825	NODE_343_length_9088_cov_13.945032	6	4900	5838	938	1	S	anaerobic dimethyl sulfoxide (DMSO) reductase	dmsC		acu:Atc_2357 Anaerobic dimethyl sulfoxide reductase chain C	1.85e-150	UniRef90_UPI001C06DACD dimethyl sulfoxide reductase anchor subunit n=1 Tax=unclassified Acidithiobacillus TaxID=2614800 RepID=UPI001C06DACD	1.956e-167	DMSO reductase anchor subunit (DmsC) [PF04976.15]
TVZ.SD19.226	Thermoplasmatota	f__ARK-15;g__;s__	NODE_522_length_17242_cov_22.998364	7	5236	6162	926	-1	H/S	cytochrome c3 hydrogenase / anaerobic sulfite reductase	cyt-c3 hydrogenase beta subunit / asrA		tvo:TVG0004359 TVG0004359; cytochrome c3 hydrogenase [sulfhydrogenase] beta subunit	6.785e-66	UniRef90_A0A2J6WXF9 4Fe-4S ferredoxin-type domain-containing protein n=3 Tax=Archaea TaxID=2157 RepID=A0A2J6WXF9_9ARCH	4.358e-132	4Fe-4S dicluster domain [PF17179.7]; 4Fe-4S dicluster domain [PF13183.9]; 4Fe-4S dicluster domain [PF14697.9]; 4Fe-4S dicluster domain [PF13534.9]; 4Fe-4S double cluster binding domain [PF13484.9]
TVZ.SD19.227	Thermoplasmatota	f__ARK-15;g__;s__	NODE_36_length_13537_cov_370.028282	4	2832	3758	926	-1	H/S	cytochrome c3 hydrogenase / anaerobic sulfite reductase	cyt-c3 hydrogenase beta subunit / asrA		tvo:TVG0004359 TVG0004359; cytochrome c3 hydrogenase [sulfhydrogenase] beta subunit	4.961e-66	UniRef90_A0A2J6WXF9 4Fe-4S ferredoxin-type domain-containing protein n=3 Tax=Archaea TaxID=2157 RepID=A0A2J6WXF9_9ARCH	4.81e-133	4Fe-4S dicluster domain [PF17179.7]; 4Fe-4S dicluster domain [PF13183.9]; 4Fe-4S dicluster domain [PF14697.9]; 4Fe-4S dicluster domain [PF13534.9]; 4Fe-4S double cluster binding domain [PF13484.9]
TVZ.SD19.228	Thermoplasmatota	f__ARK-15;g__;s__	NODE_77_length_34348_cov_171.421788	3	2317	3243	926	-1	H/S	cytochrome c3 hydrogenase / anaerobic sulfite reductase	cyt-c3 hydrogenase beta subunit / asrA		tvo:TVG0004359 TVG0004359; cytochrome c3 hydrogenase [sulfhydrogenase] beta subunit	6.785e-66	UniRef90_A0A2J6WXF9 4Fe-4S ferredoxin-type domain-containing protein n=3 Tax=Archaea TaxID=2157 RepID=A0A2J6WXF9_9ARCH	4.358e-132	4Fe-4S dicluster domain [PF17179.7]; 4Fe-4S dicluster domain [PF13183.9]; 4Fe-4S dicluster domain [PF14697.9]; 4Fe-4S dicluster domain [PF13534.9]; 4Fe-4S double cluster binding domain [PF13484.9]
TVZ.SD19.229	Thermoplasmatota	f__ARK-15;g__;s__	NODE_345_length_10362_cov_155.538349	9	6912	7838	926	1	H/S	cytochrome c3 hydrogenase / anaerobic sulfite reductase	cyt-c3 hydrogenase beta subunit / asrA		tvo:TVG0004359 TVG0004359; cytochrome c3 hydrogenase [sulfhydrogenase] beta subunit	4.961e-66	UniRef90_A0A2J6WXF9 4Fe-4S ferredoxin-type domain-containing protein n=3 Tax=Archaea TaxID=2157 RepID=A0A2J6WXF9_9ARCH	7.274e-134	4Fe-4S dicluster domain [PF17179.7]; 4Fe-4S dicluster domain [PF13183.9]; 4Fe-4S dicluster domain [PF14697.9]; 4Fe-4S dicluster domain [PF13534.9]; 4Fe-4S double cluster binding domain [PF13484.9]
TVZ.SD19.230	Thermoplasmatota	f__ARK-15;g__;s__	NODE_207_length_13103_cov_166.207583	12	9778	10704	926	1	H/S	cytochrome c3 hydrogenase / anaerobic sulfite reductase	cyt-c3 hydrogenase beta subunit / asrA		tvo:TVG0004359 TVG0004359; cytochrome c3 hydrogenase [sulfhydrogenase] beta subunit	4.961e-66	UniRef90_A0A2J6WXF9 4Fe-4S ferredoxin-type domain-containing protein n=3 Tax=Archaea TaxID=2157 RepID=A0A2J6WXF9_9ARCH	7.274e-134	4Fe-4S dicluster domain [PF17179.7]; 4Fe-4S dicluster domain [PF13183.9]; 4Fe-4S dicluster domain [PF14697.9]; 4Fe-4S dicluster domain [PF13534.9]; 4Fe-4S double cluster binding domain [PF13484.9]
TVZ.SD19.237	Thermoplasmatota	f__ARK-15;g__;s__	NODE_828_length_6230_cov_43.703097	2	1957	2886	929	1	H/S	cytochrome c3 hydrogenase / anaerobic sulfite reductase	cyt-c3 hydrogenase beta subunit / asrA		tvo:TVG0004359 TVG0004359; cytochrome c3 hydrogenase [sulfhydrogenase] beta subunit	2.366e-79	UniRef90_A0A2J6WXF9 4Fe-4S ferredoxin-type domain-containing protein n=3 Tax=Archaea TaxID=2157 RepID=A0A2J6WXF9_9ARCH	3.264e-135	4Fe-4S dicluster domain [PF17179.7]; 4Fe-4S dicluster domain [PF13183.9]; 4Fe-4S dicluster domain [PF13534.9]; 4Fe-4S dicluster domain [PF14697.9]; 4Fe-4S double cluster binding domain [PF13484.9]; 4Fe-4S dicluster domain [PF13746.9]
TVZ.SD19.244	Thermoplasmatota	f__ARK-15;g__;s__	NODE_31_length_24684_cov_13.464467	18	17100	18029	929	-1	H/S	cytochrome c3 hydrogenase / anaerobic sulfite reductase	cyt-c3 hydrogenase beta subunit / asrA		tvo:TVG0004359 TVG0004359; cytochrome c3 hydrogenase [sulfhydrogenase] beta subunit	2.852e-72	UniRef90_A0A2J6WXF9 4Fe-4S ferredoxin-type domain-containing protein n=3 Tax=Archaea TaxID=2157 RepID=A0A2J6WXF9_9ARCH	1.269e-135	4Fe-4S dicluster domain [PF17179.7]; 4Fe-4S dicluster domain [PF13183.9]; 4Fe-4S dicluster domain [PF13534.9]; 4Fe-4S dicluster domain [PF14697.9]; 4Fe-4S dicluster domain [PF13746.9]
TVZ.SD19.245	Thermoplasmatota	f__ARK-15;g__;s__	NODE_1019_length_16143_cov_9.389486	10	7411	8340	929	-1	H/S	cytochrome c3 hydrogenase / anaerobic sulfite reductase	cyt-c3 hydrogenase beta subunit / asrA		tvo:TVG0004359 TVG0004359; cytochrome c3 hydrogenase [sulfhydrogenase] beta subunit	2.349e-76	UniRef90_A0A2J6WXF9 4Fe-4S ferredoxin-type domain-containing protein n=3 Tax=Archaea TaxID=2157 RepID=A0A2J6WXF9_9ARCH	5.551e-134	4Fe-4S dicluster domain [PF17179.7]; 4Fe-4S dicluster domain [PF13183.9]; 4Fe-4S dicluster domain [PF13534.9]; 4Fe-4S dicluster domain [PF13746.9]
TVZ.SD19.246	Thermoplasmatota	f__ARK-15;g__;s__	NODE_422_length_8461_cov_15.513995	2	727	1653	926	-1	H/S	cytochrome c3 hydrogenase / anaerobic sulfite reductase	cyt-c3 hydrogenase beta subunit / asrA		tvo:TVG0004359 TVG0004359; cytochrome c3 hydrogenase [sulfhydrogenase] beta subunit	4.961e-66	UniRef90_A0A2J6WXF9 4Fe-4S ferredoxin-type domain-containing protein n=3 Tax=Archaea TaxID=2157 RepID=A0A2J6WXF9_9ARCH	7.274e-134	4Fe-4S dicluster domain [PF17179.7]; 4Fe-4S dicluster domain [PF13183.9]; 4Fe-4S dicluster domain [PF14697.9]; 4Fe-4S dicluster domain [PF13534.9]; 4Fe-4S double cluster binding domain [PF13484.9]
TVZ.SD19.247	Thermoplasmatota	f__ARK-15;g__;s__	NODE_78_length_48288_cov_86.427130	33	23927	24856	929	1	H/S	cytochrome c3 hydrogenase / anaerobic sulfite reductase	cyt-c3 hydrogenase beta subunit / asrA		tvo:TVG0004359 TVG0004359; cytochrome c3 hydrogenase [sulfhydrogenase] beta subunit	2.615e-77	UniRef90_A0A2J6WXF9 4Fe-4S ferredoxin-type domain-containing protein n=3 Tax=Archaea TaxID=2157 RepID=A0A2J6WXF9_9ARCH	4.052e-134	4Fe-4S dicluster domain [PF17179.7]; 4Fe-4S dicluster domain [PF13183.9]; 4Fe-4S dicluster domain [PF13534.9]; 4Fe-4S dicluster domain [PF14697.9]; 4Fe-4S double cluster binding domain [PF13484.9]; 4Fe-4S dicluster domain [PF13746.9]
TVZ.SD19.248	Thermoplasmatota	f__ARK-15;g__;s__	NODE_206_length_13695_cov_91.048919	14	9994	10920	926	1	H/S	cytochrome c3 hydrogenase / anaerobic sulfite reductase	cyt-c3 hydrogenase beta subunit / asrA		tvo:TVG0004359 TVG0004359; cytochrome c3 hydrogenase [sulfhydrogenase] beta subunit	4.961e-66	UniRef90_A0A2J6WXF9 4Fe-4S ferredoxin-type domain-containing protein n=3 Tax=Archaea TaxID=2157 RepID=A0A2J6WXF9_9ARCH	3.511e-133	4Fe-4S dicluster domain [PF17179.7]; 4Fe-4S dicluster domain [PF13183.9]; 4Fe-4S dicluster domain [PF14697.9]; 4Fe-4S dicluster domain [PF13534.9]; 4Fe-4S double cluster binding domain [PF13484.9]
TVZ.SD19.249	Thermoplasmatota	f__ARK-15;g__;s__	NODE_67_length_18998_cov_31.650685	8	8161	9087	926	-1	H/S	cytochrome c3 hydrogenase / anaerobic sulfite reductase	cyt-c3 hydrogenase beta subunit / asrA		tvo:TVG0004359 TVG0004359; cytochrome c3 hydrogenase [sulfhydrogenase] beta subunit	4.961e-66	UniRef90_A0A2J6WXF9 4Fe-4S ferredoxin-type domain-containing protein n=3 Tax=Archaea TaxID=2157 RepID=A0A2J6WXF9_9ARCH	7.274e-134	4Fe-4S dicluster domain [PF17179.7]; 4Fe-4S dicluster domain [PF13183.9]; 4Fe-4S dicluster domain [PF14697.9]; 4Fe-4S dicluster domain [PF13534.9]; 4Fe-4S double cluster binding domain [PF13484.9]
TVZ.SD19.250	Thermoplasmatota	f__ARK-15;g__;s__	NODE_123_length_10694_cov_279.600113	9	6912	7838	926	1	H/S	cytochrome c3 hydrogenase / anaerobic sulfite reductase	cyt-c3 hydrogenase beta subunit / asrA		tvo:TVG0004359 TVG0004359; cytochrome c3 hydrogenase [sulfhydrogenase] beta subunit	4.961e-66	UniRef90_A0A2J6WXF9 4Fe-4S ferredoxin-type domain-containing protein n=3 Tax=Archaea TaxID=2157 RepID=A0A2J6WXF9_9ARCH	7.274e-134	4Fe-4S dicluster domain [PF17179.7]; 4Fe-4S dicluster domain [PF13183.9]; 4Fe-4S dicluster domain [PF14697.9]; 4Fe-4S dicluster domain [PF13534.9]; 4Fe-4S double cluster binding domain [PF13484.9]
TVZ.SD19.231	Thermoplasmatota	f__GCA-001856825;g__;s__	NODE_246_length_7265_cov_18.232272	4	3429	4319	890	1	H/S	cytochrome c3 hydrogenase / anaerobic sulfite reductase	cyt-c3 hydrogenase beta subunit / asrA		tvo:TVG0004359 TVG0004359; cytochrome c3 hydrogenase [sulfhydrogenase] beta subunit	5.537e-130	UniRef90_A0A7J3C9K3 Ferredoxin n=1 Tax=Euryarchaeota archaeon TaxID=2026739 RepID=A0A7J3C9K3_9EURY	7.485e-143	4Fe-4S dicluster domain [PF17179.7]; 4Fe-4S dicluster domain [PF13183.9]; 4Fe-4S dicluster domain [PF13534.9]
TVZ.SD19.232	Thermoplasmatota	f__GCA-001856825;g__;s__	NODE_201_length_9816_cov_21.124961	6	5539	6429	890	-1	H/S	cytochrome c3 hydrogenase / anaerobic sulfite reductase	cyt-c3 hydrogenase beta subunit / asrA		tvo:TVG0004359 TVG0004359; cytochrome c3 hydrogenase [sulfhydrogenase] beta subunit	5.537e-130	UniRef90_A0A7J3C9K3 Ferredoxin n=1 Tax=Euryarchaeota archaeon TaxID=2026739 RepID=A0A7J3C9K3_9EURY	7.485e-143	4Fe-4S dicluster domain [PF17179.7]; 4Fe-4S dicluster domain [PF13183.9]; 4Fe-4S dicluster domain [PF13534.9]
TVZ.SD19.233	Thermoplasmatota	f__GCA-001856825;g__;s__	NODE_757_length_6609_cov_306.759796	2	1777	2667	890	1	H/S	cytochrome c3 hydrogenase / anaerobic sulfite reductase	cyt-c3 hydrogenase beta subunit / asrA		tvo:TVG0004359 TVG0004359; cytochrome c3 hydrogenase [sulfhydrogenase] beta subunit	5.537e-130	UniRef90_A0A7J3C9K3 Ferredoxin n=1 Tax=Euryarchaeota archaeon TaxID=2026739 RepID=A0A7J3C9K3_9EURY	7.485e-143	4Fe-4S dicluster domain [PF17179.7]; 4Fe-4S dicluster domain [PF13183.9]; 4Fe-4S dicluster domain [PF13534.9]
TVZ.SD19.234	Thermoplasmatota	f__GCA-001856825;g__;s__	NODE_580_length_7747_cov_42.012425	2	131	1021	890	1	H/S	cytochrome c3 hydrogenase / anaerobic sulfite reductase	cyt-c3 hydrogenase beta subunit / asrA		tvo:TVG0004359 TVG0004359; cytochrome c3 hydrogenase [sulfhydrogenase] beta subunit	5.537e-130	UniRef90_A0A7J3C9K3 Ferredoxin n=1 Tax=Euryarchaeota archaeon TaxID=2026739 RepID=A0A7J3C9K3_9EURY	7.485e-143	4Fe-4S dicluster domain [PF17179.7]; 4Fe-4S dicluster domain [PF13183.9]; 4Fe-4S dicluster domain [PF13534.9]
TVZ.SD19.235	Thermoplasmatota	f__GCA-001856825;g__;s__	NODE_413_length_8589_cov_47.114632	3	2565	3455	890	-1	H/S	cytochrome c3 hydrogenase / anaerobic sulfite reductase	cyt-c3 hydrogenase beta subunit / asrA		tvo:TVG0004359 TVG0004359; cytochrome c3 hydrogenase [sulfhydrogenase] beta subunit	5.537e-130	UniRef90_A0A7J3C9K3 Ferredoxin n=1 Tax=Euryarchaeota archaeon TaxID=2026739 RepID=A0A7J3C9K3_9EURY	7.485e-143	4Fe-4S dicluster domain [PF17179.7]; 4Fe-4S dicluster domain [PF13183.9]; 4Fe-4S dicluster domain [PF13534.9]
TVZ.SD19.236	Thermoplasmatota	f__GCA-001856825;g__;s__	NODE_277_length_11141_cov_44.676268	7	4891	5781	890	1	H/S	cytochrome c3 hydrogenase / anaerobic sulfite reductase	cyt-c3 hydrogenase beta subunit / asrA		tvo:TVG0004359 TVG0004359; cytochrome c3 hydrogenase [sulfhydrogenase] beta subunit	5.537e-130	UniRef90_A0A7J3C9K3 Ferredoxin n=1 Tax=Euryarchaeota archaeon TaxID=2026739 RepID=A0A7J3C9K3_9EURY	7.485e-143	4Fe-4S dicluster domain [PF17179.7]; 4Fe-4S dicluster domain [PF13183.9]; 4Fe-4S dicluster domain [PF13534.9]
TVZ.SD19.238	Thermoplasmatota	f__GCA-001856825;g__;s__	NODE_165_length_15349_cov_46.754197	9	7936	8826	890	1	H/S	cytochrome c3 hydrogenase / anaerobic sulfite reductase	cyt-c3 hydrogenase beta subunit / asrA		tvo:TVG0004359 TVG0004359; cytochrome c3 hydrogenase [sulfhydrogenase] beta subunit	5.537e-130	UniRef90_A0A7J3C9K3 Ferredoxin n=1 Tax=Euryarchaeota archaeon TaxID=2026739 RepID=A0A7J3C9K3_9EURY	5.462e-143	4Fe-4S dicluster domain [PF17179.7]; 4Fe-4S dicluster domain [PF13183.9]; 4Fe-4S dicluster domain [PF13534.9]
TVZ.SD19.240	Thermoplasmatota	f__Thermoplasmataceae;g__;s__	NODE_524_length_5186_cov_63.384068	4	3866	4783	917	1	H/S	cytochrome c3 hydrogenase / anaerobic sulfite reductase	cyt-c3 hydrogenase beta subunit / asrA		tvo:TVG0004359 TVG0004359; cytochrome c3 hydrogenase [sulfhydrogenase] beta subunit	3.989e-145	UniRef90_A0A5J5FD42 Ferredoxin n=1 Tax=Thermoplasma sp. TaxID=1973142 RepID=A0A5J5FD42_9ARCH	2.832e-145	4Fe-4S dicluster domain [PF17179.7]; 4Fe-4S dicluster domain [PF13183.9]
TVZ.SD19.241	Thermoplasmatota	f__Thermoplasmataceae;g__;s__	NODE_40_length_43189_cov_221.171892	46	43009	43188	179	-1	H/S	cytochrome c3 hydrogenase / anaerobic sulfite reductase	cyt-c3 hydrogenase beta subunit / asrA		tvo:TVG0004359 TVG0004359; cytochrome c3 hydrogenase [sulfhydrogenase] beta subunit	7.456e-32	UniRef90_A0A5J5FD42 Ferredoxin n=1 Tax=Thermoplasma sp. TaxID=1973142 RepID=A0A5J5FD42_9ARCH	1.855e-31	4Fe-4S dicluster domain [PF17179.7]; 4Fe-4S dicluster domain [PF13183.9]
TVZ.SD19.242	Thermoplasmatota	f__Thermoplasmataceae;g__;s__	NODE_314_length_14912_cov_62.118972	1	3	353	350	1	H/S	cytochrome c3 hydrogenase / anaerobic sulfite reductase	cyt-c3 hydrogenase beta subunit / asrA		tvo:TVG0004359 TVG0004359; cytochrome c3 hydrogenase [sulfhydrogenase] beta subunit	1.327e-70	UniRef90_Q97CU8 Cytochrome c3 hydrogenase [sulfhydrogenase] beta subunit n=1 Tax=Thermoplasma volcanium (strain ATCC 51530 / DSM 4299 / JCM 9571 / NBRC 15438 / GSS1) TaxID=273116 RepID=Q97CU8_THEVO	8.544e-70	4Fe-4S dicluster domain [PF17179.7]; 4Fe-4S dicluster domain [PF13183.9]; 4Fe-4S dicluster domain [PF13534.9]
TVZ.SD19.243	Thermoplasmatota	f__Thermoplasmataceae;g__;s__	NODE_99_length_27433_cov_75.458800	12	10070	10987	917	1	H/S	cytochrome c3 hydrogenase / anaerobic sulfite reductase	cyt-c3 hydrogenase beta subunit / asrA		tvo:TVG0004359 TVG0004359; cytochrome c3 hydrogenase [sulfhydrogenase] beta subunit	3.989e-145	UniRef90_A0A5J5FD42 Ferredoxin n=1 Tax=Thermoplasma sp. TaxID=1973142 RepID=A0A5J5FD42_9ARCH	2.832e-145	4Fe-4S dicluster domain [PF17179.7]; 4Fe-4S dicluster domain [PF13183.9]
TVZ.SD19.226	Thermoplasmatota	f__ARK-15;g__;s__	NODE_522_length_17242_cov_22.998364	6	4463	5239	776	-1	H/S	cytochrome c3 hydrogenase / anaerobic sulfite reductase	cyt-c3 hydrogenase gamma subunit / asrB		tac:Ta0047 anaerobic sulfite reduction protein B related protein	7.663e-68	UniRef90_A0A2J6WXG2 Sulfite reductase n=3 Tax=Archaea TaxID=2157 RepID=A0A2J6WXG2_9ARCH	8.305e-110	Oxidoreductase NAD-binding domain [PF00175.24]; Iron-sulfur cluster binding domain of dihydroorotate dehydrogenase B [PF10418.12]; Oxidoreductase FAD-binding domain [PF00970.27]
TVZ.SD19.227	Thermoplasmatota	f__ARK-15;g__;s__	NODE_36_length_13537_cov_370.028282	3	2059	2835	776	-1	H/S	cytochrome c3 hydrogenase / anaerobic sulfite reductase	cyt-c3 hydrogenase gamma subunit / asrB		tac:Ta0047 anaerobic sulfite reduction protein B related protein	6.207e-69	UniRef90_A0A2J6WXG2 Sulfite reductase n=3 Tax=Archaea TaxID=2157 RepID=A0A2J6WXG2_9ARCH	2.597e-111	Oxidoreductase NAD-binding domain [PF00175.24]; Iron-sulfur cluster binding domain of dihydroorotate dehydrogenase B [PF10418.12]; Oxidoreductase FAD-binding domain [PF00970.27]
TVZ.SD19.228	Thermoplasmatota	f__ARK-15;g__;s__	NODE_77_length_34348_cov_171.421788	2	1544	2320	776	-1	H/S	cytochrome c3 hydrogenase / anaerobic sulfite reductase	cyt-c3 hydrogenase gamma subunit / asrB		tac:Ta0047 anaerobic sulfite reduction protein B related protein	7.663e-68	UniRef90_A0A2J6WXG2 Sulfite reductase n=3 Tax=Archaea TaxID=2157 RepID=A0A2J6WXG2_9ARCH	8.305e-110	Oxidoreductase NAD-binding domain [PF00175.24]; Iron-sulfur cluster binding domain of dihydroorotate dehydrogenase B [PF10418.12]; Oxidoreductase FAD-binding domain [PF00970.27]
TVZ.SD19.229	Thermoplasmatota	f__ARK-15;g__;s__	NODE_345_length_10362_cov_155.538349	10	7835	8611	776	1	H/S	cytochrome c3 hydrogenase / anaerobic sulfite reductase	cyt-c3 hydrogenase gamma subunit / asrB		tac:Ta0047 anaerobic sulfite reduction protein B related protein	6.207e-69	UniRef90_A0A2J6WXG2 Sulfite reductase n=3 Tax=Archaea TaxID=2157 RepID=A0A2J6WXG2_9ARCH	2.597e-111	Oxidoreductase NAD-binding domain [PF00175.24]; Iron-sulfur cluster binding domain of dihydroorotate dehydrogenase B [PF10418.12]; Oxidoreductase FAD-binding domain [PF00970.27]
TVZ.SD19.230	Thermoplasmatota	f__ARK-15;g__;s__	NODE_207_length_13103_cov_166.207583	13	10701	11477	776	1	H/S	cytochrome c3 hydrogenase / anaerobic sulfite reductase	cyt-c3 hydrogenase gamma subunit / asrB		tac:Ta0047 anaerobic sulfite reduction protein B related protein	6.207e-69	UniRef90_A0A2J6WXG2 Sulfite reductase n=3 Tax=Archaea TaxID=2157 RepID=A0A2J6WXG2_9ARCH	2.597e-111	Oxidoreductase NAD-binding domain [PF00175.24]; Iron-sulfur cluster binding domain of dihydroorotate dehydrogenase B [PF10418.12]; Oxidoreductase FAD-binding domain [PF00970.27]
TVZ.SD19.237	Thermoplasmatota	f__ARK-15;g__;s__	NODE_828_length_6230_cov_43.703097	3	2883	3647	764	1	H/S	cytochrome c3 hydrogenase / anaerobic sulfite reductase	cyt-c3 hydrogenase gamma subunit / asrB		tvo:TVG0005131 TVG0005131; cytochrome-c3 hydrogenase [sulfhydrogenase] gamma subunit	2.036e-72	UniRef90_A0A2J6WXG2 Sulfite reductase n=3 Tax=Archaea TaxID=2157 RepID=A0A2J6WXG2_9ARCH	1.664e-118	Oxidoreductase NAD-binding domain [PF00175.24]; Iron-sulfur cluster binding domain of dihydroorotate dehydrogenase B [PF10418.12]; Oxidoreductase FAD-binding domain [PF00970.27]
TVZ.SD19.244	Thermoplasmatota	f__ARK-15;g__;s__	NODE_31_length_24684_cov_13.464467	17	16339	17103	764	-1	H/S	cytochrome c3 hydrogenase / anaerobic sulfite reductase	cyt-c3 hydrogenase gamma subunit / asrB		tac:Ta0047 anaerobic sulfite reduction protein B related protein	2.808e-69	UniRef90_A0A2J6WXG2 Sulfite reductase n=3 Tax=Archaea TaxID=2157 RepID=A0A2J6WXG2_9ARCH	2.904e-114	Oxidoreductase NAD-binding domain [PF00175.24]; Iron-sulfur cluster binding domain of dihydroorotate dehydrogenase B [PF10418.12]; Oxidoreductase FAD-binding domain [PF00970.27]
TVZ.SD19.245	Thermoplasmatota	f__ARK-15;g__;s__	NODE_1019_length_16143_cov_9.389486	9	6650	7414	764	-1	H/S	cytochrome c3 hydrogenase / anaerobic sulfite reductase	cyt-c3 hydrogenase gamma subunit / asrB		tvo:TVG0005131 TVG0005131; cytochrome-c3 hydrogenase [sulfhydrogenase] gamma subunit	2.272e-70	UniRef90_A0A2J6WXG2 Sulfite reductase n=3 Tax=Archaea TaxID=2157 RepID=A0A2J6WXG2_9ARCH	2.836e-117	Oxidoreductase NAD-binding domain [PF00175.24]; Iron-sulfur cluster binding domain of dihydroorotate dehydrogenase B [PF10418.12]; Oxidoreductase FAD-binding domain [PF00970.27]
TVZ.SD19.247	Thermoplasmatota	f__ARK-15;g__;s__	NODE_78_length_48288_cov_86.427130	34	24853	25617	764	1	H/S	cytochrome c3 hydrogenase / anaerobic sulfite reductase	cyt-c3 hydrogenase gamma subunit / asrB		tvo:TVG0005131 TVG0005131; cytochrome-c3 hydrogenase [sulfhydrogenase] gamma subunit	1.659e-70	UniRef90_A0A2J6WXG2 Sulfite reductase n=3 Tax=Archaea TaxID=2157 RepID=A0A2J6WXG2_9ARCH	3.527e-116	Oxidoreductase NAD-binding domain [PF00175.24]; Iron-sulfur cluster binding domain of dihydroorotate dehydrogenase B [PF10418.12]; Oxidoreductase FAD-binding domain [PF00970.27]
TVZ.SD19.248	Thermoplasmatota	f__ARK-15;g__;s__	NODE_206_length_13695_cov_91.048919	15	10917	11693	776	1	H/S	cytochrome c3 hydrogenase / anaerobic sulfite reductase	cyt-c3 hydrogenase gamma subunit / asrB		tac:Ta0047 anaerobic sulfite reduction protein B related protein	6.207e-69	UniRef90_A0A2J6WXG2 Sulfite reductase n=3 Tax=Archaea TaxID=2157 RepID=A0A2J6WXG2_9ARCH	2.597e-111	Oxidoreductase NAD-binding domain [PF00175.24]; Iron-sulfur cluster binding domain of dihydroorotate dehydrogenase B [PF10418.12]; Oxidoreductase FAD-binding domain [PF00970.27]
TVZ.SD19.249	Thermoplasmatota	f__ARK-15;g__;s__	NODE_67_length_18998_cov_31.650685	7	7388	8164	776	-1	H/S	cytochrome c3 hydrogenase / anaerobic sulfite reductase	cyt-c3 hydrogenase gamma subunit / asrB		tac:Ta0047 anaerobic sulfite reduction protein B related protein	6.207e-69	UniRef90_A0A2J6WXG2 Sulfite reductase n=3 Tax=Archaea TaxID=2157 RepID=A0A2J6WXG2_9ARCH	2.597e-111	Oxidoreductase NAD-binding domain [PF00175.24]; Iron-sulfur cluster binding domain of dihydroorotate dehydrogenase B [PF10418.12]; Oxidoreductase FAD-binding domain [PF00970.27]
TVZ.SD19.250	Thermoplasmatota	f__ARK-15;g__;s__	NODE_123_length_10694_cov_279.600113	10	7835	8611	776	1	H/S	cytochrome c3 hydrogenase / anaerobic sulfite reductase	cyt-c3 hydrogenase gamma subunit / asrB		tac:Ta0047 anaerobic sulfite reduction protein B related protein	6.207e-69	UniRef90_A0A2J6WXG2 Sulfite reductase n=3 Tax=Archaea TaxID=2157 RepID=A0A2J6WXG2_9ARCH	2.597e-111	Oxidoreductase NAD-binding domain [PF00175.24]; Iron-sulfur cluster binding domain of dihydroorotate dehydrogenase B [PF10418.12]; Oxidoreductase FAD-binding domain [PF00970.27]
TVZ.SD19.231	Thermoplasmatota	f__GCA-001856825;g__;s__	NODE_246_length_7265_cov_18.232272	5	4336	5085	749	1	H/S	cytochrome c3 hydrogenase / anaerobic sulfite reductase	cyt-c3 hydrogenase gamma subunit / asrB		tvo:TVG0005131 TVG0005131; cytochrome-c3 hydrogenase [sulfhydrogenase] gamma subunit	3.187e-88	UniRef90_A0A7J3C9P1 Sulfite reductase n=1 Tax=Euryarchaeota archaeon TaxID=2026739 RepID=A0A7J3C9P1_9EURY	1.526e-100	Oxidoreductase NAD-binding domain [PF00175.24]; Iron-sulfur cluster binding domain of dihydroorotate dehydrogenase B [PF10418.12]
TVZ.SD19.232	Thermoplasmatota	f__GCA-001856825;g__;s__	NODE_201_length_9816_cov_21.124961	5	4773	5522	749	-1	H/S	cytochrome c3 hydrogenase / anaerobic sulfite reductase	cyt-c3 hydrogenase gamma subunit / asrB		tvo:TVG0005131 TVG0005131; cytochrome-c3 hydrogenase [sulfhydrogenase] gamma subunit	3.187e-88	UniRef90_A0A7J3C9P1 Sulfite reductase n=1 Tax=Euryarchaeota archaeon TaxID=2026739 RepID=A0A7J3C9P1_9EURY	1.526e-100	Oxidoreductase NAD-binding domain [PF00175.24]; Iron-sulfur cluster binding domain of dihydroorotate dehydrogenase B [PF10418.12]
TVZ.SD19.233	Thermoplasmatota	f__GCA-001856825;g__;s__	NODE_757_length_6609_cov_306.759796	3	2684	3433	749	1	H/S	cytochrome c3 hydrogenase / anaerobic sulfite reductase	cyt-c3 hydrogenase gamma subunit / asrB		tvo:TVG0005131 TVG0005131; cytochrome-c3 hydrogenase [sulfhydrogenase] gamma subunit	4.367e-88	UniRef90_A0A7J3C9P1 Sulfite reductase n=1 Tax=Euryarchaeota archaeon TaxID=2026739 RepID=A0A7J3C9P1_9EURY	2.091e-100	Oxidoreductase NAD-binding domain [PF00175.24]; Iron-sulfur cluster binding domain of dihydroorotate dehydrogenase B [PF10418.12]
TVZ.SD19.234	Thermoplasmatota	f__GCA-001856825;g__;s__	NODE_580_length_7747_cov_42.012425	3	1038	1787	749	1	H/S	cytochrome c3 hydrogenase / anaerobic sulfite reductase	cyt-c3 hydrogenase gamma subunit / asrB		tvo:TVG0005131 TVG0005131; cytochrome-c3 hydrogenase [sulfhydrogenase] gamma subunit	3.187e-88	UniRef90_A0A7J3C9P1 Sulfite reductase n=1 Tax=Euryarchaeota archaeon TaxID=2026739 RepID=A0A7J3C9P1_9EURY	1.526e-100	Oxidoreductase NAD-binding domain [PF00175.24]; Iron-sulfur cluster binding domain of dihydroorotate dehydrogenase B [PF10418.12]
TVZ.SD19.235	Thermoplasmatota	f__GCA-001856825;g__;s__	NODE_413_length_8589_cov_47.114632	2	1799	2548	749	-1	H/S	cytochrome c3 hydrogenase / anaerobic sulfite reductase	cyt-c3 hydrogenase gamma subunit / asrB		tvo:TVG0005131 TVG0005131; cytochrome-c3 hydrogenase [sulfhydrogenase] gamma subunit	3.187e-88	UniRef90_A0A7J3C9P1 Sulfite reductase n=1 Tax=Euryarchaeota archaeon TaxID=2026739 RepID=A0A7J3C9P1_9EURY	1.526e-100	Oxidoreductase NAD-binding domain [PF00175.24]; Iron-sulfur cluster binding domain of dihydroorotate dehydrogenase B [PF10418.12]
TVZ.SD19.236	Thermoplasmatota	f__GCA-001856825;g__;s__	NODE_277_length_11141_cov_44.676268	8	5798	6547	749	1	H/S	cytochrome c3 hydrogenase / anaerobic sulfite reductase	cyt-c3 hydrogenase gamma subunit / asrB		tvo:TVG0005131 TVG0005131; cytochrome-c3 hydrogenase [sulfhydrogenase] gamma subunit	3.187e-88	UniRef90_A0A7J3C9P1 Sulfite reductase n=1 Tax=Euryarchaeota archaeon TaxID=2026739 RepID=A0A7J3C9P1_9EURY	1.526e-100	Oxidoreductase NAD-binding domain [PF00175.24]; Iron-sulfur cluster binding domain of dihydroorotate dehydrogenase B [PF10418.12]
TVZ.SD19.238	Thermoplasmatota	f__GCA-001856825;g__;s__	NODE_165_length_15349_cov_46.754197	10	8843	9592	749	1	H/S	cytochrome c3 hydrogenase / anaerobic sulfite reductase	cyt-c3 hydrogenase gamma subunit / asrB		tvo:TVG0005131 TVG0005131; cytochrome-c3 hydrogenase [sulfhydrogenase] gamma subunit	3.187e-88	UniRef90_A0A7J3C9P1 Sulfite reductase n=1 Tax=Euryarchaeota archaeon TaxID=2026739 RepID=A0A7J3C9P1_9EURY	1.526e-100	Oxidoreductase NAD-binding domain [PF00175.24]; Iron-sulfur cluster binding domain of dihydroorotate dehydrogenase B [PF10418.12]
TVZ.SD19.240	Thermoplasmatota	f__Thermoplasmataceae;g__;s__	NODE_1396_length_2740_cov_62.794872	1	2	496	494	1	H/S	cytochrome c3 hydrogenase / anaerobic sulfite reductase	cyt-c3 hydrogenase gamma subunit / asrB		tvo:TVG0005131 TVG0005131; cytochrome-c3 hydrogenase [sulfhydrogenase] gamma subunit	1.367e-73	UniRef90_Q97CU7 Cytochrome-c3 hydrogenase [sulfhydrogenase] gamma subunit n=1 Tax=Thermoplasma volcanium (strain ATCC 51530 / DSM 4299 / JCM 9571 / NBRC 15438 / GSS1) TaxID=273116 RepID=Q97CU7_THEVO	8.798e-73	Oxidoreductase NAD-binding domain [PF00175.24]; Iron-sulfur cluster binding domain of dihydroorotate dehydrogenase B [PF10418.12]
TVZ.SD19.240	Thermoplasmatota	f__Thermoplasmataceae;g__;s__	NODE_524_length_5186_cov_63.384068	5	4764	5183	419	1	H/S	cytochrome c3 hydrogenase / anaerobic sulfite reductase	cyt-c3 hydrogenase gamma subunit / asrB		tac:Ta0047 anaerobic sulfite reduction protein B related protein	8.686e-51	UniRef90_Q9HM24 Anaerobic sulfite reduction protein B related protein n=3 Tax=Thermoplasma TaxID=2302 RepID=Q9HM24_THEAC	5.591e-50
TVZ.SD19.241	Thermoplasmatota	f__Thermoplasmataceae;g__;s__	NODE_40_length_43189_cov_221.171892	45	42237	43028	791	-1	H/S	cytochrome c3 hydrogenase / anaerobic sulfite reductase	cyt-c3 hydrogenase gamma subunit / asrB		tvo:TVG0005131 TVG0005131; cytochrome-c3 hydrogenase [sulfhydrogenase] gamma subunit	2.746e-109	UniRef90_Q97CU7 Cytochrome-c3 hydrogenase [sulfhydrogenase] gamma subunit n=1 Tax=Thermoplasma volcanium (strain ATCC 51530 / DSM 4299 / JCM 9571 / NBRC 15438 / GSS1) TaxID=273116 RepID=Q97CU7_THEVO	1.768e-108	Oxidoreductase NAD-binding domain [PF00175.24]; Iron-sulfur cluster binding domain of dihydroorotate dehydrogenase B [PF10418.12]
TVZ.SD19.242	Thermoplasmatota	f__Thermoplasmataceae;g__;s__	NODE_314_length_14912_cov_62.118972	2	334	1125	791	1	H/S	cytochrome c3 hydrogenase / anaerobic sulfite reductase	cyt-c3 hydrogenase gamma subunit / asrB		tvo:TVG0005131 TVG0005131; cytochrome-c3 hydrogenase [sulfhydrogenase] gamma subunit	4.577e-111	UniRef90_Q97CU7 Cytochrome-c3 hydrogenase [sulfhydrogenase] gamma subunit n=1 Tax=Thermoplasma volcanium (strain ATCC 51530 / DSM 4299 / JCM 9571 / NBRC 15438 / GSS1) TaxID=273116 RepID=Q97CU7_THEVO	2.947e-110	Oxidoreductase NAD-binding domain [PF00175.24]; Iron-sulfur cluster binding domain of dihydroorotate dehydrogenase B [PF10418.12]
TVZ.SD19.243	Thermoplasmatota	f__Thermoplasmataceae;g__;s__	NODE_99_length_27433_cov_75.458800	13	10968	11759	791	1	H/S	cytochrome c3 hydrogenase / anaerobic sulfite reductase	cyt-c3 hydrogenase gamma subunit / asrB		tvo:TVG0005131 TVG0005131; cytochrome-c3 hydrogenase [sulfhydrogenase] gamma subunit	1.613e-110	UniRef90_Q97CU7 Cytochrome-c3 hydrogenase [sulfhydrogenase] gamma subunit n=1 Tax=Thermoplasma volcanium (strain ATCC 51530 / DSM 4299 / JCM 9571 / NBRC 15438 / GSS1) TaxID=273116 RepID=Q97CU7_THEVO	1.039e-109	Oxidoreductase NAD-binding domain [PF00175.24]; Iron-sulfur cluster binding domain of dihydroorotate dehydrogenase B [PF10418.12]
TVZ.SD19.108	Proteobacteria	f__Acidithiobacillaceae;g__UBA2486;s__UBA2486 sp002341825	NODE_912_length_11714_cov_7.090705	7	8215	8553	338	-1	S	dissimilatory sulfite reductase	dsrE		acu:Atc_1905 DsrE family protein	3.857e-49	UniRef90_UPI001C07B8CA DsrE family protein n=1 Tax=Acidithiobacillus TaxID=119977 RepID=UPI001C07B8CA	1.442e-56	DsrE/DsrF-like family [PF02635.18]
TVZ.SD19.109	Proteobacteria	f__Acidithiobacillaceae;g__UBA2486;s__UBA2486 sp002341825	NODE_204_length_9700_cov_6.563288	4	2658	2996	338	1	S	dissimilatory sulfite reductase	dsrE		acu:Atc_1905 DsrE family protein	3.857e-49	UniRef90_UPI001C07B8CA DsrE family protein n=1 Tax=Acidithiobacillus TaxID=119977 RepID=UPI001C07B8CA	1.442e-56	DsrE/DsrF-like family [PF02635.18]
TVZ.SD19.110	Proteobacteria	f__Acidithiobacillaceae;g__UBA2486;s__UBA2486 sp002341825	NODE_442_length_7088_cov_6.315157	4	1946	2284	338	1	S	dissimilatory sulfite reductase	dsrE		acu:Atc_1905 DsrE family protein	3.857e-49	UniRef90_UPI001C07B8CA DsrE family protein n=1 Tax=Acidithiobacillus TaxID=119977 RepID=UPI001C07B8CA	1.442e-56	DsrE/DsrF-like family [PF02635.18]
TVZ.SD19.111	Proteobacteria	f__Acidithiobacillaceae;g__UBA2486;s__UBA2486 sp002341825	NODE_354_length_9696_cov_10.220636	6	6703	7041	338	-1	S	dissimilatory sulfite reductase	dsrE		acu:Atc_1905 DsrE family protein	3.857e-49	UniRef90_UPI001C07B8CA DsrE family protein n=1 Tax=Acidithiobacillus TaxID=119977 RepID=UPI001C07B8CA	1.442e-56	DsrE/DsrF-like family [PF02635.18]
TVZ.SD19.112	Proteobacteria	f__Acidithiobacillaceae;g__UBA2486;s__UBA2486 sp002341825	NODE_319_length_9699_cov_10.527818	6	6703	7041	338	-1	S	dissimilatory sulfite reductase	dsrE		acu:Atc_1905 DsrE family protein	3.857e-49	UniRef90_UPI001C07B8CA DsrE family protein n=1 Tax=Acidithiobacillus TaxID=119977 RepID=UPI001C07B8CA	1.442e-56	DsrE/DsrF-like family [PF02635.18]
TVZ.SD19.226	Thermoplasmatota	f__ARK-15;g__;s__	NODE_65_length_53017_cov_24.287351	24	23877	24947	1070	-1	S	dissimilatory sulfite reductase	dsrB	Colocated dsrAB and narI (nitrate-reductase b-type cytochrome) in 5/6 cases in Thermoplasmata	cma:Cmaq_0854 sulfite reductase, dissimilatory-type beta subunit	3.012e-93	UniRef90_A0A2J6WSB7 Dissimilatory-type sulfite reductase subunit beta n=2 Tax=Archaea TaxID=2157 RepID=A0A2J6WSB7_9ARCH	8.312e-171	Nitrite and sulphite reductase 4Fe-4S domain [PF01077.25]; 4Fe-4S dicluster domain [PF12838.10]
TVZ.SD19.226	Thermoplasmatota	f__ARK-15;g__;s__	NODE_65_length_53017_cov_24.287351	25	24949	26142	1193	-1	S	dissimilatory sulfite reductase	dsrA	Colocated dsrAB and narI (nitrate-reductase b-type cytochrome) in 5/6 cases in Thermoplasmata	cma:Cmaq_0853 Hydrogensulfite reductase	2.864e-71	UniRef90_A0A6B0DFY5 Sulfite reductase, dissimilatory-type subunit alpha n=2 Tax=Euryarchaeota archaeon TaxID=2026739 RepID=A0A6B0DFY5_9EURY	7.697e-174	Nitrite and sulphite reductase 4Fe-4S domain [PF01077.25]; Nitrite/Sulfite reductase ferredoxin-like half domain [PF03460.20]
TVZ.SD19.226	Thermoplasmatota	f__ARK-15;g__;s__	NODE_65_length_53017_cov_24.287351	27	26448	26789	341	-1	S	dissimilatory sulfite reductase	dsrC	Colocated dsrAB and narI (nitrate-reductase b-type cytochrome) in 5/6 cases in Thermoplasmata	chy:CHY_2402 dsrC; dissimilatory sulfite reductase subunit C	1.323e-33	UniRef90_A0A2J6WSA1 Sulfurtransferase TusE n=2 Tax=Archaea TaxID=2157 RepID=A0A2J6WSA1_9ARCH	1.208e-50	DsrC like protein [PF04358.16]
TVZ.SD19.245	Thermoplasmatota	f__ARK-15;g__;s__	NODE_7490_length_3423_cov_3.796723	3	1280	1621	341	1	S	dissimilatory sulfite reductase	dsrC	Colocated dsrAB and narI (nitrate-reductase b-type cytochrome) in 5/6 cases in Thermoplasmata	chy:CHY_2402 dsrC; dissimilatory sulfite reductase subunit C	6.125e-36	UniRef90_A0A2J6WSA1 Sulfurtransferase TusE n=2 Tax=Archaea TaxID=2157 RepID=A0A2J6WSA1_9ARCH	9.634e-59	DsrC like protein [PF04358.16]
TVZ.SD19.245	Thermoplasmatota	f__ARK-15;g__;s__	NODE_7490_length_3423_cov_3.796723	5	1921	3099	1178	1	S	dissimilatory sulfite reductase	dsrA	Colocated dsrAB and narI (nitrate-reductase b-type cytochrome) in 5/6 cases in Thermoplasmata	cma:Cmaq_0853 Hydrogensulfite reductase	1.991e-72	UniRef90_A0A6B0DFY5 Sulfite reductase, dissimilatory-type subunit alpha n=2 Tax=Euryarchaeota archaeon TaxID=2026739 RepID=A0A6B0DFY5_9EURY	5.373e-214	Nitrite and sulphite reductase 4Fe-4S domain [PF01077.25]; Nitrite/Sulfite reductase ferredoxin-like half domain [PF03460.20]
TVZ.SD19.245	Thermoplasmatota	f__ARK-15;g__;s__	NODE_7490_length_3423_cov_3.796723	6	3102	3413	311	1	S	dissimilatory sulfite reductase	dsrB	Colocated dsrAB and narI (nitrate-reductase b-type cytochrome) in 5/6 cases in Thermoplasmata	dav:DESACE_07215 sulfite reductase	3.547e-17	UniRef90_A0A6B0DXB3 Dissimilatory-type sulfite reductase subunit beta n=2 Tax=Euryarchaeota archaeon TaxID=2026739 RepID=A0A6B0DXB3_9EURY	1.202e-34
TVZ.SD19.290	Thermotogota	f__DSM-5069;g__Pseudothermotoga_B;s__	NODE_101_length_70599_cov_22.982958	6	4474	4737	263	-1	S	dissimilatory sulfite reductase	dsrH		tle:Tlet_1316 DsrH family protein	3.011e-42	UniRef90_A8F6T9 DsrH family protein n=1 Tax=Pseudothermotoga lettingae (strain ATCC BAA-301 / DSM 14385 / NBRC 107922 / TMO) TaxID=416591 RepID=A8F6T9_PSELT	1.938e-41	DsrH like protein [PF04077.15]
TVZ.SD19.290	Thermotogota	f__DSM-5069;g__Pseudothermotoga_B;s__	NODE_101_length_70599_cov_22.982958	8	5111	5467	356	-1	S	dissimilatory sulfite reductase	dsrE		tle:Tlet_1314 DsrE family protein	2.998e-64	UniRef90_A8F6T7 DsrE family protein n=1 Tax=Pseudothermotoga lettingae (strain ATCC BAA-301 / DSM 14385 / NBRC 107922 / TMO) TaxID=416591 RepID=A8F6T7_PSELT	1.93e-63	DsrE/DsrF-like family [PF02635.18]
TVZ.SD19.231	Thermoplasmatota	f__GCA-001856825;g__;s__	NODE_207_length_8083_cov_4.286520	4	2402	3472	1070	-1	S	dissimilatory sulfite reductase	dsrB	Colocated dsrAB and narI (nitrate-reductase b-type cytochrome) in 5/6 cases in Thermoplasmata	cma:Cmaq_0854 sulfite reductase, dissimilatory-type beta subunit	3.012e-93	UniRef90_A0A2J6WSB7 Dissimilatory-type sulfite reductase subunit beta n=2 Tax=Archaea TaxID=2157 RepID=A0A2J6WSB7_9ARCH	8.312e-171	Nitrite and sulphite reductase 4Fe-4S domain [PF01077.25]; 4Fe-4S dicluster domain [PF12838.10]
TVZ.SD19.231	Thermoplasmatota	f__GCA-001856825;g__;s__	NODE_207_length_8083_cov_4.286520	5	3474	4667	1193	-1	S	dissimilatory sulfite reductase	dsrA	Colocated dsrAB and narI (nitrate-reductase b-type cytochrome) in 5/6 cases in Thermoplasmata	cma:Cmaq_0853 Hydrogensulfite reductase	3.91e-71	UniRef90_A0A6B0DFY5 Sulfite reductase, dissimilatory-type subunit alpha n=2 Tax=Euryarchaeota archaeon TaxID=2026739 RepID=A0A6B0DFY5_9EURY	2.995e-174	Nitrite and sulphite reductase 4Fe-4S domain [PF01077.25]; Nitrite/Sulfite reductase ferredoxin-like half domain [PF03460.20]
TVZ.SD19.231	Thermoplasmatota	f__GCA-001856825;g__;s__	NODE_207_length_8083_cov_4.286520	7	4973	5314	341	-1	S	dissimilatory sulfite reductase	dsrC	Colocated dsrAB and narI (nitrate-reductase b-type cytochrome) in 5/6 cases in Thermoplasmata	chy:CHY_2402 dsrC; dissimilatory sulfite reductase subunit C	1.323e-33	UniRef90_A0A2J6WSA1 Sulfurtransferase TusE n=2 Tax=Archaea TaxID=2157 RepID=A0A2J6WSA1_9ARCH	1.208e-50	DsrC like protein [PF04358.16]
TVZ.SD19.240	Thermoplasmatota	f__Thermoplasmataceae;g__;s__	NODE_9_length_30452_cov_71.710305	21	22178	22519	341	1	S	dissimilatory sulfite reductase	dsrC	Colocated dsrAB and narI (nitrate-reductase b-type cytochrome) in 5/6 cases in Thermoplasmata	pog:Pogu_1011 sulfur relay protein, TusE/DsrC/DsvC family	1.099e-38	UniRef90_A0A2J6WSA1 Sulfurtransferase TusE n=2 Tax=Archaea TaxID=2157 RepID=A0A2J6WSA1_9ARCH	4.478e-47	DsrC like protein [PF04358.16]
TVZ.SD19.240	Thermoplasmatota	f__Thermoplasmataceae;g__;s__	NODE_9_length_30452_cov_71.710305	23	22816	23979	1163	1	S	dissimilatory sulfite reductase	dsrA	Colocated dsrAB and narI (nitrate-reductase b-type cytochrome) in 5/6 cases in Thermoplasmata	ttn:TTX_0424 dsrA; sulfite reductase, dissimilatory-type, alpha subunit	4.826e-63	UniRef90_A0A6B0DFY5 Sulfite reductase, dissimilatory-type subunit alpha n=2 Tax=Euryarchaeota archaeon TaxID=2026739 RepID=A0A6B0DFY5_9EURY	5.241e-162	Nitrite and sulphite reductase 4Fe-4S domain [PF01077.25]
TVZ.SD19.240	Thermoplasmatota	f__Thermoplasmataceae;g__;s__	NODE_9_length_30452_cov_71.710305	24	23979	25034	1055	1	S	dissimilatory sulfite reductase	dsrB	Colocated dsrAB and narI (nitrate-reductase b-type cytochrome) in 5/6 cases in Thermoplasmata	cma:Cmaq_0854 sulfite reductase, dissimilatory-type beta subunit	4.361e-81	UniRef90_A0A2J6WSB7 Dissimilatory-type sulfite reductase subunit beta n=2 Tax=Archaea TaxID=2157 RepID=A0A2J6WSB7_9ARCH	1.173e-144	Nitrite and sulphite reductase 4Fe-4S domain [PF01077.25]; Nitrite/Sulfite reductase ferredoxin-like half domain [PF03460.20]; 4Fe-4S dicluster domain [PF12838.10]
TVZ.SD19.241	Thermoplasmatota	f__Thermoplasmataceae;g__;s__	NODE_40_length_43189_cov_221.171892	11	8689	9030	341	1	S	dissimilatory sulfite reductase	dsrC	Colocated dsrAB and narI (nitrate-reductase b-type cytochrome) in 5/6 cases in Thermoplasmata	dfg:B0537_15895 sulfurtransferase TusE	1.005e-37	UniRef90_A0A2J6WSA1 Sulfurtransferase TusE n=2 Tax=Archaea TaxID=2157 RepID=A0A2J6WSA1_9ARCH	6.143e-47	DsrC like protein [PF04358.16]
TVZ.SD19.241	Thermoplasmatota	f__Thermoplasmataceae;g__;s__	NODE_40_length_43189_cov_221.171892	13	9327	10490	1163	1	S	dissimilatory sulfite reductase	dsrA	Colocated dsrAB and narI (nitrate-reductase b-type cytochrome) in 5/6 cases in Thermoplasmata	pai:PAE2572 sulfite reductase alpha subunit	3.537e-63	UniRef90_A0A6B0DFY5 Sulfite reductase, dissimilatory-type subunit alpha n=2 Tax=Euryarchaeota archaeon TaxID=2026739 RepID=A0A6B0DFY5_9EURY	1.347e-161	Nitrite and sulphite reductase 4Fe-4S domain [PF01077.25]; Nitrite/Sulfite reductase ferredoxin-like half domain [PF03460.20]
TVZ.SD19.241	Thermoplasmatota	f__Thermoplasmataceae;g__;s__	NODE_40_length_43189_cov_221.171892	14	10490	11545	1055	1	S	dissimilatory sulfite reductase	dsrB	Colocated dsrAB and narI (nitrate-reductase b-type cytochrome) in 5/6 cases in Thermoplasmata	cma:Cmaq_0854 sulfite reductase, dissimilatory-type beta subunit	2.28e-78	UniRef90_A0A2J6WSB7 Dissimilatory-type sulfite reductase subunit beta n=2 Tax=Archaea TaxID=2157 RepID=A0A2J6WSB7_9ARCH	3.015e-144	Nitrite and sulphite reductase 4Fe-4S domain [PF01077.25]; 4Fe-4S dicluster domain [PF12838.10]; Nitrite/Sulfite reductase ferredoxin-like half domain [PF03460.20]; 4Fe-4S dicluster domain [PF13247.9]; 4Fe-4S dicluster domain [PF14697.9]
TVZ.SD19.243	Thermoplasmatota	f__Thermoplasmataceae;g__;s__	NODE_83_length_29698_cov_75.131582	21	15926	16981	1055	-1	S	dissimilatory sulfite reductase	dsrB	Colocated dsrAB and narI (nitrate-reductase b-type cytochrome) in 5/6 cases in Thermoplasmata	cma:Cmaq_0854 sulfite reductase, dissimilatory-type beta subunit	1.115e-80	UniRef90_A0A2J6WSB7 Dissimilatory-type sulfite reductase subunit beta n=2 Tax=Archaea TaxID=2157 RepID=A0A2J6WSB7_9ARCH	3.332e-145	Nitrite and sulphite reductase 4Fe-4S domain [PF01077.25]; Nitrite/Sulfite reductase ferredoxin-like half domain [PF03460.20]; 4Fe-4S dicluster domain [PF12838.10]
TVZ.SD19.243	Thermoplasmatota	f__Thermoplasmataceae;g__;s__	NODE_83_length_29698_cov_75.131582	22	16981	18144	1163	-1	S	dissimilatory sulfite reductase	dsrA	Colocated dsrAB and narI (nitrate-reductase b-type cytochrome) in 5/6 cases in Thermoplasmata	ttn:TTX_0424 dsrA; sulfite reductase, dissimilatory-type, alpha subunit	4.826e-63	UniRef90_A0A6B0DFY5 Sulfite reductase, dissimilatory-type subunit alpha n=2 Tax=Euryarchaeota archaeon TaxID=2026739 RepID=A0A6B0DFY5_9EURY	1.347e-161	Nitrite and sulphite reductase 4Fe-4S domain [PF01077.25]
TVZ.SD19.243	Thermoplasmatota	f__Thermoplasmataceae;g__;s__	NODE_83_length_29698_cov_75.131582	24	18441	18782	341	-1	S	dissimilatory sulfite reductase	dsrC	Colocated dsrAB and narI (nitrate-reductase b-type cytochrome) in 5/6 cases in Thermoplasmata	pog:Pogu_1011 sulfur relay protein, TusE/DsrC/DsvC family	1.099e-38	UniRef90_A0A2J6WSA1 Sulfurtransferase TusE n=2 Tax=Archaea TaxID=2157 RepID=A0A2J6WSA1_9ARCH	4.478e-47	DsrC like protein [PF04358.16]
TVZ.SD19.39	Campylobacterota	f__Desulfurellaceae;g__Desulfurella;s__	NODE_1795_length_3741_cov_8.604317	3	700	2175	1475	-1	S	dissimilatory sulfite reductase	dsrK		alv:Alvin_1258 dsrK; DsrK	1.743e-184	UniRef90_A0A1X4XWG6 Sulfite reduction-associated complex DsrMKJOP protein DsrK (HmeD) n=6 Tax=Desulfurella TaxID=33001 RepID=A0A1X4XWG6_9DELT	2.393e-320	4Fe-4S dicluster domain [PF13183.9]; 4Fe-4S dicluster domain [PF13534.9]; Cysteine-rich domain [PF02754.19]
TVZ.SD19.39	Campylobacterota	f__Desulfurellaceae;g__Desulfurella;s__	NODE_1795_length_3741_cov_8.604317	4	2187	2957	770	-1	S	dissimilatory sulfite reductase	dsrM		dav:DESACE_07185 nitrate reductase	6.715e-141	UniRef90_A0A1X4XWG5 Sulfite reduction-associated complex DsrMKJOP protein DsrM (HmeC) n=4 Tax=Desulfurella TaxID=33001 RepID=A0A1X4XWG5_9DELT	5.768e-143	Nitrate reductase gamma subunit [PF02665.17]
TVZ.SD19.39	Campylobacterota	f__Desulfurellaceae;g__Desulfurella;s__	NODE_1795_length_3741_cov_8.604317	5	3012	3353	341	-1	S	dissimilatory sulfite reductase	dsrC		dav:DESACE_07190 sulfur transfer protein TusE	7.973e-67	UniRef90_A0A1X4XWI0 tRNA 2-thiouridine synthesizing protein E / Dissimilatory sulfite reductase, gamma subunit n=3 Tax=Desulfurella TaxID=33001 RepID=A0A1X4XWI0_9DELT	3.742e-66	DsrC like protein [PF04358.16]
TVZ.SD19.40	Campylobacterota	f__Desulfurellaceae;g__Desulfurella;s__	NODE_2963_length_6757_cov_6.074510	6	3494	3835	341	-1	S	dissimilatory sulfite reductase	dsrC		dav:DESACE_07190 sulfur transfer protein TusE	7.973e-67	UniRef90_A0A1X4XWI0 tRNA 2-thiouridine synthesizing protein E / Dissimilatory sulfite reductase, gamma subunit n=3 Tax=Desulfurella TaxID=33001 RepID=A0A1X4XWI0_9DELT	3.742e-66	DsrC like protein [PF04358.16]
TVZ.SD19.40	Campylobacterota	f__Desulfurellaceae;g__Desulfurella;s__	NODE_2963_length_6757_cov_6.074510	8	5552	5791	239	-1	S	dissimilatory sulfite reductase	dsrD		dav:DESACE_07210 hypothetical protein	2.943e-39	UniRef90_A0A1G6HQ37 Dissimilatory sulfite reductase D (DsrD) n=3 Tax=Desulfurella TaxID=33001 RepID=A0A1G6HQ37_9DELT	3.273e-37
TVZ.SD19.40	Campylobacterota	f__Desulfurellaceae;g__Desulfurella;s__	NODE_2963_length_6757_cov_6.074510	9	5802	6755	953	-1	S	dissimilatory sulfite reductase	dsrB		dav:DESACE_07215 sulfite reductase	4.112e-198	UniRef90_A0A1X4XWH2 Dissimilatory sulfite reductase, beta subunit n=2 Tax=Desulfurella TaxID=33001 RepID=A0A1X4XWH2_9DELT	3.603e-210	Nitrite and sulphite reductase 4Fe-4S domain [PF01077.25]; 4Fe-4S dicluster domain [PF12838.10]; 4Fe-4S dicluster domain [PF14697.9]; Nitrite/Sulfite reductase ferredoxin-like half domain [PF03460.20]; 4Fe-4S dicluster domain [PF13247.9]; 4Fe-4S dicluster domain [PF13187.9]
TVZ.SD19.41	Campylobacterota	f__Desulfurellaceae;g__Desulfurella;s__	NODE_67_length_52664_cov_11.799113	14	11312	12529	1217	1	S	dissimilatory sulfite reductase	dsrA		dav:DESACE_07220 sulfite reductase	2.131e-240	UniRef90_A0A1X4XWG8 Dissimilatory sulfite reductase, alpha subunit n=1 Tax=Desulfurella amilsii TaxID=1562698 RepID=A0A1X4XWG8_9DELT	4.031e-263	Nitrite and sulphite reductase 4Fe-4S domain [PF01077.25]
TVZ.SD19.41	Campylobacterota	f__Desulfurellaceae;g__Desulfurella;s__	NODE_67_length_52664_cov_11.799113	15	12533	13621	1088	1	S	dissimilatory sulfite reductase	dsrB		dav:DESACE_07215 sulfite reductase	6.581e-230	UniRef90_A0A1X4XWH2 Dissimilatory sulfite reductase, beta subunit n=2 Tax=Desulfurella TaxID=33001 RepID=A0A1X4XWH2_9DELT	6.386e-243	Nitrite and sulphite reductase 4Fe-4S domain [PF01077.25]; 4Fe-4S dicluster domain [PF12838.10]; 4Fe-4S dicluster domain [PF14697.9]; Nitrite/Sulfite reductase ferredoxin-like half domain [PF03460.20]; 4Fe-4S dicluster domain [PF13247.9]
TVZ.SD19.41	Campylobacterota	f__Desulfurellaceae;g__Desulfurella;s__	NODE_67_length_52664_cov_11.799113	16	13632	13871	239	1	S	dissimilatory sulfite reductase	dsrD		dav:DESACE_07210 hypothetical protein	2.943e-39	UniRef90_A0A1G6HQ37 Dissimilatory sulfite reductase D (DsrD) n=3 Tax=Desulfurella TaxID=33001 RepID=A0A1G6HQ37_9DELT	3.273e-37
TVZ.SD19.41	Campylobacterota	f__Desulfurellaceae;g__Desulfurella;s__	NODE_67_length_52664_cov_11.799113	18	15588	15929	341	1	S	dissimilatory sulfite reductase	dsrC		dav:DESACE_07190 sulfur transfer protein TusE	7.973e-67	UniRef90_A0A1X4XWI0 tRNA 2-thiouridine synthesizing protein E / Dissimilatory sulfite reductase, gamma subunit n=3 Tax=Desulfurella TaxID=33001 RepID=A0A1X4XWI0_9DELT	3.742e-66	DsrC like protein [PF04358.16]
TVZ.SD19.41	Campylobacterota	f__Desulfurellaceae;g__Desulfurella;s__	NODE_67_length_52664_cov_11.799113	19	15984	16754	770	1	S	dissimilatory sulfite reductase	dsrM		dav:DESACE_07185 nitrate reductase	1.389e-141	UniRef90_A0A1X4XWG5 Sulfite reduction-associated complex DsrMKJOP protein DsrM (HmeC) n=4 Tax=Desulfurella TaxID=33001 RepID=A0A1X4XWG5_9DELT	1.193e-143	Nitrate reductase gamma subunit [PF02665.17]
TVZ.SD19.41	Campylobacterota	f__Desulfurellaceae;g__Desulfurella;s__	NODE_67_length_52664_cov_11.799113	20	16766	18241	1475	1	S	dissimilatory sulfite reductase	dsrK		alv:Alvin_1258 dsrK; DsrK	1.743e-184	UniRef90_A0A1X4XWG6 Sulfite reduction-associated complex DsrMKJOP protein DsrK (HmeD) n=6 Tax=Desulfurella TaxID=33001 RepID=A0A1X4XWG6_9DELT	2.393e-320	4Fe-4S dicluster domain [PF13183.9]; 4Fe-4S dicluster domain [PF13534.9]; Cysteine-rich domain [PF02754.19]
TVZ.SD19.38	Campylobacterota	f__UBA6016;g__;s__	NODE_570_length_19742_cov_13.658985	1	1	891	890	-1	H	FeFe-hydrogenase	hydE		sulj:SJPD1_1407 NiFe hydrogenase accessory protein HydE	3.411e-10	UniRef90_A0A2P8QYU0 Protein hydE n=1 Tax=Campylobacter blaseri TaxID=2042961 RepID=A0A2P8QYU0_9PROT	2.944e-09
TVZ.SD19.290	Thermotogota	f__DSM-5069;g__Pseudothermotoga_B;s__	NODE_1_length_353394_cov_23.777822	234	220040	220417	377	-1	H	FeFe-hydrogenase	hndB	Colocated hndB, nuoE and nuoF (or partial nuoF) like genes	tle:Tlet_1521 NADP-reducing hydrogenase, subunit B	7.568e-67	UniRef90_A8F7E3 NADP-reducing hydrogenase, subunit B n=3 Tax=Thermotogaceae TaxID=188709 RepID=A8F7E3_PSELT	4.872e-66	Thioredoxin-like [2Fe-2S] ferredoxin [PF01257.22]
TVZ.SD19.290	Thermotogota	f__DSM-5069;g__Pseudothermotoga_B;s__	NODE_1754_length_11751_cov_23.634119	1	332	2089	1757	-1	H	FeFe-hydrogenase	hydA		tle:Tlet_1350 hydrogenase, Fe-only	0	UniRef90_A8F6X3 Hydrogenase, Fe-only n=3 Tax=Thermotogaceae TaxID=188709 RepID=A8F6X3_PSELT	0	Iron only hydrogenase large subunit, C-terminal domain [PF02906.17]; 2Fe-2S iron-sulfur cluster binding domain [PF13510.9]; Iron hydrogenase small subunit [PF02256.20]; 4Fe-4S dicluster domain [PF12838.10]; 4Fe-4S dicluster domain [PF14697.9]; NADH-ubiquinone oxidoreductase-G iron-sulfur binding region [PF10588.12]; 4Fe-4S dicluster domain [PF13187.9]; 4Fe-4S dicluster domain [PF13183.9]; 4Fe-4S …
TVZ.SD19.290	Thermotogota	f__DSM-5069;g__Pseudothermotoga_B;s__	NODE_2_length_313941_cov_24.169868	188	197470	197712	242	1	H	FeFe-hydrogenase	regulator		phy:AJ81_02905 iron-only hydrogenase system regulator	1.267e-36	UniRef90_UPI001493F13D iron-only hydrogenase system regulator n=1 Tax=Thermotoga profunda TaxID=1508420 RepID=UPI001493F13D	4.46e-40
TVZ.SD19.290	Thermotogota	f__DSM-5069;g__Pseudothermotoga_B;s__	NODE_243_length_47530_cov_22.159188	5	1722	3692	1970	-1	H	FeFe-hydrogenase	hydA		tle:Tlet_0952 hydrogenase large subunit domain protein	0	UniRef90_UPI000597DFD4 [Fe-Fe] hydrogenase large subunit C-terminal domain-containing protein n=1 Tax=Thermotoga profunda TaxID=1508420 RepID=UPI000597DFD4	0	Iron only hydrogenase large subunit, C-terminal domain [PF02906.17]; 2Fe-2S iron-sulfur cluster binding domain [PF13510.9]; Thioredoxin-like [2Fe-2S] ferredoxin [PF01257.22]; NADH-ubiquinone oxidoreductase-G iron-sulfur binding region [PF10588.12]; 4Fe-4S dicluster domain [PF12838.10]; 4Fe-4S dicluster domain [PF13187.9]; 4Fe-4S dicluster domain [PF14697.9]; 4Fe-4S dicluster domain [PF13183.9]
TVZ.SD19.290	Thermotogota	f__DSM-5069;g__Pseudothermotoga_B;s__	NODE_243_length_47530_cov_22.159188	9	7212	8813	1601	-1	H	FeFe-hydrogenase	hydA		tle:Tlet_0956 4Fe-4S ferredoxin iron-sulfur binding domain protein	3.266e-237	UniRef90_UPI000597307F [Fe-Fe] hydrogenase large subunit C-terminal domain-containing protein n=1 Tax=Thermotoga profunda TaxID=1508420 RepID=UPI000597307F	1.351e-285	Iron only hydrogenase large subunit, C-terminal domain [PF02906.17]; 4Fe-4S dicluster domain [PF14697.9]; 4Fe-4S dicluster domain [PF13187.9]; 4Fe-4S dicluster domain [PF12838.10]; Putative Fe-S cluster [PF04060.16]; 4Fe-4S dicluster domain [PF13247.9]
TVZ.SD19.291	Thermotogota	f__Fervidobacteriaceae;g__Fervidobacterium;s__Fervidobacterium pennivorans_A	NODE_1465_length_13734_cov_13.924745	12	9609	11375	1766	1	H	FeFe-hydrogenase	hydA		fpe:Ferpe_0292 hydrogenase, Fe-only	0	UniRef90_H9UA90 Hydrogenase, Fe-only n=13 Tax=Bacteria TaxID=2 RepID=H9UA90_FERPD	0	Iron only hydrogenase large subunit, C-terminal domain [PF02906.17]; 2Fe-2S iron-sulfur cluster binding domain [PF13510.9]; Iron hydrogenase small subunit [PF02256.20]; 4Fe-4S dicluster domain [PF12838.10]; 4Fe-4S dicluster domain [PF14697.9]; 4Fe-4S dicluster domain [PF13187.9]; NADH-ubiquinone oxidoreductase-G iron-sulfur binding region [PF10588.12]; 4Fe-4S dicluster domain [PF13183.9]
TVZ.SD19.291	Thermotogota	f__Fervidobacteriaceae;g__Fervidobacterium;s__Fervidobacterium pennivorans_A	NODE_1465_length_13734_cov_13.924745	13	11793	13559	1766	1	H	FeFe-hydrogenase	hydA		fpe:Ferpe_0291 hydrogenase, Fe-only	0	UniRef90_A0A172T368 Ferredoxin n=5 Tax=Fervidobacterium pennivorans TaxID=93466 RepID=A0A172T368_FERPE	0	Iron only hydrogenase large subunit, C-terminal domain [PF02906.17]; 2Fe-2S iron-sulfur cluster binding domain [PF13510.9]; Iron hydrogenase small subunit [PF02256.20]; 4Fe-4S dicluster domain [PF12838.10]; 4Fe-4S dicluster domain [PF14697.9]; 4Fe-4S dicluster domain [PF13187.9]; NADH-ubiquinone oxidoreductase-G iron-sulfur binding region [PF10588.12]; 4Fe-4S dicluster domain [PF13183.9]; 4Fe-4S …
TVZ.SD19.291	Thermotogota	f__Fervidobacteriaceae;g__Fervidobacterium;s__Fervidobacterium pennivorans_A	NODE_1465_length_13734_cov_13.924745	14	13560	13733	173	1	H	FeFe-hydrogenase	regulator		fpe:Ferpe_0290 putative iron-only hydrogenase system regulator	1.561e-18	UniRef90_H9UA88 Putative iron-only hydrogenase system regulator n=6 Tax=Fervidobacterium TaxID=2422 RepID=H9UA88_FERPD	1.005e-17
TVZ.SD19.291	Thermotogota	f__Fervidobacteriaceae;g__Fervidobacterium;s__Fervidobacterium pennivorans_A	NODE_674_length_24787_cov_13.829197	1	3	224	221	1	H	FeFe-hydrogenase	regulator		fpe:Ferpe_0290 putative iron-only hydrogenase system regulator	1.343e-22	UniRef90_H9UA88 Putative iron-only hydrogenase system regulator n=6 Tax=Fervidobacterium TaxID=2422 RepID=H9UA88_FERPD	8.645e-22
TVZ.SD19.291	Thermotogota	f__Fervidobacteriaceae;g__Fervidobacterium;s__Fervidobacterium pennivorans_A	NODE_674_length_24787_cov_13.829197	2	260	1669	1409	1	H	FeFe-hydrogenase	hydG		fpe:Ferpe_0289 iron-only hydrogenase maturation protein HydG	0	UniRef90_A0A1B0VHE6 [FeFe] hydrogenase H-cluster radical SAM maturase HydG n=14 Tax=Fervidobacterium TaxID=2422 RepID=A0A1B0VHE6_FERIS	2.725e-306	Biotin and Thiamin Synthesis associated domain [PF06968.16]; Radical SAM superfamily [PF04055.24]
TVZ.SD19.291	Thermotogota	f__Fervidobacteriaceae;g__Fervidobacterium;s__Fervidobacterium pennivorans_A	NODE_674_length_24787_cov_13.829197	4	1948	3003	1055	1	H	FeFe-hydrogenase	hydE		fpe:Ferpe_0287 iron-only hydrogenase maturation protein HydE	7.767e-224	UniRef90_A0A172T388 Biotin synthase n=2 Tax=Fervidobacterium pennivorans TaxID=93466 RepID=A0A172T388_FERPE	1.803e-232	Biotin and Thiamin Synthesis associated domain [PF06968.16]; Radical SAM superfamily [PF04055.24]
TVZ.SD19.291	Thermotogota	f__Fervidobacteriaceae;g__Fervidobacterium;s__Fervidobacterium pennivorans_A	NODE_674_length_24787_cov_13.829197	9	5922	7139	1217	1	H	FeFe-hydrogenase	hydF		fpe:Ferpe_0282 iron-only hydrogenase maturation protein HydF	5.952e-257	UniRef90_A0A172T334 ATP-binding protein n=5 Tax=Fervidobacterium pennivorans TaxID=93466 RepID=A0A172T334_FERPE	3.657e-262	Hydrogen maturase F tetramerization domain [PF18133.4]; Hydrogen maturase F dimerization domain [PF18128.4]; MnmE helical domain [PF12631.10]; 50S ribosome-binding GTPase [PF01926.26]; Ferrous iron transport protein B [PF02421.21]; Ras family [PF00071.25]; Dynamin family [PF00350.26]; Elongation factor Tu GTP binding domain [PF00009.30]; AIG1 family [PF04548.19]; Ethanolamine utilisation - propan…
TVZ.SD19.291	Thermotogota	f__Fervidobacteriaceae;g__Fervidobacterium;s__Fervidobacterium pennivorans_A	NODE_88_length_74598_cov_13.734877	6	5733	7739	2006	-1	H	FeFe-hydrogenase	hydA		fpe:Ferpe_0862 hydrogenase, Fe-only	0	UniRef90_H9UBT3 Hydrogenase, Fe-only n=8 Tax=Fervidobacterium TaxID=2422 RepID=H9UBT3_FERPD	0	Iron only hydrogenase large subunit, C-terminal domain [PF02906.17]; 2Fe-2S iron-sulfur cluster binding domain [PF13510.9]; NADH-ubiquinone oxidoreductase-G iron-sulfur binding region [PF10588.12]; 4Fe-4S dicluster domain [PF13187.9]; Thioredoxin-like [2Fe-2S] ferredoxin [PF01257.22]; 4Fe-4S dicluster domain [PF14697.9]; 4Fe-4S dicluster domain [PF12838.10]; Iron hydrogenase small subunit [PF0225…
TVZ.SD19.291	Thermotogota	f__Fervidobacteriaceae;g__Fervidobacterium;s__Fervidobacterium pennivorans_A	NODE_88_length_74598_cov_13.734877	16	16859	18553	1694	-1	H	FeFe-hydrogenase	hydA		fpe:Ferpe_0857 iron only hydrogenase large subunit	0	UniRef90_A0A7C4VV82 Ferredoxin n=1 Tax=Fervidobacterium pennivorans TaxID=93466 RepID=A0A7C4VV82_FERPE	0	Iron only hydrogenase large subunit, C-terminal domain [PF02906.17]; 4Fe-4S dicluster domain [PF14697.9]; 4Fe-4S dicluster domain [PF13187.9]; 4Fe-4S dicluster domain [PF12838.10]; Putative Fe-S cluster [PF04060.16]; 4Fe-4S dicluster domain [PF13247.9]
TVZ.SD19.289	Thermotogota	f__Mesoaciditogaceae;g__Athalassotoga;s__	NODE_1066_length_3662_cov_29.785173	4	2972	3661	689	-1	H	FeFe-hydrogenase	hydA		trq:TRQ2_0747 hydrogenase, Fe-only	9.427e-92	UniRef90_A0A7C2XL51 4Fe-4S dicluster domain-containing protein n=3 Tax=Mesoaciditogaceae TaxID=1769717 RepID=A0A7C2XL51_9BACT	6.654e-128	Iron only hydrogenase large subunit, C-terminal domain [PF02906.17]; Iron hydrogenase small subunit [PF02256.20]
TVZ.SD19.289	Thermotogota	f__Mesoaciditogaceae;g__Athalassotoga;s__	NODE_1719_length_2718_cov_26.885365	1	107	1336	1229	1	H	FeFe-hydrogenase	hydF		ial:IALB_0528 hydF; Hydrogenase maturation protein HydF	4.673e-136	UniRef90_A0A2N7PRE7 [FeFe] hydrogenase H-cluster maturation GTPase HydF n=3 Tax=Mesoaciditogaceae TaxID=1769717 RepID=A0A2N7PRE7_9BACT	9.757e-225	Hydrogen maturase F tetramerization domain [PF18133.4]; Hydrogen maturase F dimerization domain [PF18128.4]; MnmE helical domain [PF12631.10]; 50S ribosome-binding GTPase [PF01926.26]; Dynamin family [PF00350.26]; Ras family [PF00071.25]
TVZ.SD19.289	Thermotogota	f__Mesoaciditogaceae;g__Athalassotoga;s__	NODE_973_length_3838_cov_29.056998	1	57	434	377	-1	H	FeFe-hydrogenase	hndB	Colocated hndB, nuoE and nuoF (or partial nuoF) like genes	tle:Tlet_1521 NADP-reducing hydrogenase, subunit B	1.398e-45	UniRef90_A0A7V3RF62 (2Fe-2S) ferredoxin domain-containing protein n=1 Tax=Mesoaciditoga lauensis TaxID=1495039 RepID=A0A7V3RF62_9BACT	8.722e-62	Thioredoxin-like [2Fe-2S] ferredoxin [PF01257.22]
TVZ.SD19.292	Thermotogota	f__Mesoaciditogaceae;g__Athalassotoga;s__	NODE_11747_length_2686_cov_42.051583	2	1381	2610	1229	-1	H	FeFe-hydrogenase	hydF		ial:IALB_0528 hydF; Hydrogenase maturation protein HydF	4.673e-136	UniRef90_A0A2N7PRE7 [FeFe] hydrogenase H-cluster maturation GTPase HydF n=3 Tax=Mesoaciditogaceae TaxID=1769717 RepID=A0A2N7PRE7_9BACT	6.455e-224	Hydrogen maturase F tetramerization domain [PF18133.4]; Hydrogen maturase F dimerization domain [PF18128.4]; MnmE helical domain [PF12631.10]; 50S ribosome-binding GTPase [PF01926.26]; Dynamin family [PF00350.26]; Ras family [PF00071.25]
TVZ.SD19.292	Thermotogota	f__Mesoaciditogaceae;g__Athalassotoga;s__	NODE_4739_length_4846_cov_44.226743	3	1278	2798	1520	-1	H	FeFe-hydrogenase	hydG		tye:THEYE_A1721 thiH; [FeFe] hydrogenase H-cluster radical SAM maturase HydG	1.862e-237	UniRef90_A0A7C2TZ60 [FeFe] hydrogenase H-cluster radical SAM maturase HydG n=3 Tax=Mesoaciditogaceae TaxID=1769717 RepID=A0A7C2TZ60_9BACT	0	Biotin and Thiamin Synthesis associated domain [PF06968.16]; Radical SAM superfamily [PF04055.24]
TVZ.SD19.292	Thermotogota	f__Mesoaciditogaceae;g__Athalassotoga;s__	NODE_4739_length_4846_cov_44.226743	4	2965	4731	1766	-1	H	FeFe-hydrogenase	hydA		kpf:IX53_02780 ferredoxin	7.91e-253	UniRef90_A0A7C2XL51 4Fe-4S dicluster domain-containing protein n=3 Tax=Mesoaciditogaceae TaxID=1769717 RepID=A0A7C2XL51_9BACT	0	Iron only hydrogenase large subunit, C-terminal domain [PF02906.17]; 2Fe-2S iron-sulfur cluster binding domain [PF13510.9]; Iron hydrogenase small subunit [PF02256.20]; 4Fe-4S dicluster domain [PF12838.10]; 4Fe-4S dicluster domain [PF14697.9]; NADH-ubiquinone oxidoreductase-G iron-sulfur binding region [PF10588.12]; 4Fe-4S dicluster domain [PF13187.9]; 4Fe-4S dicluster domain [PF13183.9]; 4Fe-4S …
TVZ.SD19.292	Thermotogota	f__Mesoaciditogaceae;g__Athalassotoga;s__	NODE_6449_length_3931_cov_39.828076	7	3403	3780	377	1	H	FeFe-hydrogenase	hndB	Colocated hndB, nuoE and nuoF (or partial nuoF) like genes	tle:Tlet_1521 NADP-reducing hydrogenase, subunit B	3.607e-45	UniRef90_A0A7C2XWA1 (2Fe-2S) ferredoxin domain-containing protein n=3 Tax=Mesoaciditogaceae TaxID=1769717 RepID=A0A7C2XWA1_9BACT	1.196e-61	Thioredoxin-like [2Fe-2S] ferredoxin [PF01257.22]
TVZ.SD19.293	Thermotogota	f__Mesoaciditogaceae;g__Athalassotoga;s__	NODE_1715_length_3942_cov_24.504035	7	3426	3803	377	1	H	FeFe-hydrogenase	hndB	Colocated hndB, nuoE and nuoF (or partial nuoF) like genes	tle:Tlet_1521 NADP-reducing hydrogenase, subunit B	1.398e-45	UniRef90_A0A7V3RF62 (2Fe-2S) ferredoxin domain-containing protein n=1 Tax=Mesoaciditoga lauensis TaxID=1495039 RepID=A0A7V3RF62_9BACT	8.722e-62	Thioredoxin-like [2Fe-2S] ferredoxin [PF01257.22]
TVZ.SD19.293	Thermotogota	f__Mesoaciditogaceae;g__Athalassotoga;s__	NODE_3510_length_2551_cov_23.555510	1	73	1839	1766	1	H	FeFe-hydrogenase	hydA		kpf:IX53_02780 ferredoxin	7.91e-253	UniRef90_A0A7C2XL51 4Fe-4S dicluster domain-containing protein n=3 Tax=Mesoaciditogaceae TaxID=1769717 RepID=A0A7C2XL51_9BACT	0	Iron only hydrogenase large subunit, C-terminal domain [PF02906.17]; 2Fe-2S iron-sulfur cluster binding domain [PF13510.9]; Iron hydrogenase small subunit [PF02256.20]; 4Fe-4S dicluster domain [PF12838.10]; 4Fe-4S dicluster domain [PF14697.9]; NADH-ubiquinone oxidoreductase-G iron-sulfur binding region [PF10588.12]; 4Fe-4S dicluster domain [PF13187.9]; 4Fe-4S dicluster domain [PF13183.9]; 4Fe-4S …
TVZ.SD19.294	Thermotogota	f__Mesoaciditogaceae;g__Athalassotoga;s__	NODE_2306_length_3755_cov_124.038313	7	3299	3676	377	1	H	FeFe-hydrogenase	hndB	Colocated hndB, nuoE and nuoF (or partial nuoF) like genes	tle:Tlet_1521 NADP-reducing hydrogenase, subunit B	3.607e-45	UniRef90_A0A7C2XWA1 (2Fe-2S) ferredoxin domain-containing protein n=3 Tax=Mesoaciditogaceae TaxID=1769717 RepID=A0A7C2XWA1_9BACT	1.196e-61	Thioredoxin-like [2Fe-2S] ferredoxin [PF01257.22]
TVZ.SD19.295	Thermotogota	f__Mesoaciditogaceae;g__Athalassotoga;s__	NODE_3149_length_4521_cov_76.743286	1	73	1839	1766	1	H	FeFe-hydrogenase	hydA		kpf:IX53_02780 ferredoxin	2.491e-254	UniRef90_A0A7C2XL51 4Fe-4S dicluster domain-containing protein n=3 Tax=Mesoaciditogaceae TaxID=1769717 RepID=A0A7C2XL51_9BACT	0	Iron only hydrogenase large subunit, C-terminal domain [PF02906.17]; 2Fe-2S iron-sulfur cluster binding domain [PF13510.9]; Iron hydrogenase small subunit [PF02256.20]; 4Fe-4S dicluster domain [PF12838.10]; 4Fe-4S dicluster domain [PF14697.9]; NADH-ubiquinone oxidoreductase-G iron-sulfur binding region [PF10588.12]; 4Fe-4S dicluster domain [PF13187.9]; 4Fe-4S dicluster domain [PF13183.9]; 4Fe-4S …
TVZ.SD19.295	Thermotogota	f__Mesoaciditogaceae;g__Athalassotoga;s__	NODE_3149_length_4521_cov_76.743286	2	2006	3526	1520	1	H	FeFe-hydrogenase	hydG		tye:THEYE_A1721 thiH; [FeFe] hydrogenase H-cluster radical SAM maturase HydG	1.862e-237	UniRef90_A0A7C2TZ60 [FeFe] hydrogenase H-cluster radical SAM maturase HydG n=3 Tax=Mesoaciditogaceae TaxID=1769717 RepID=A0A7C2TZ60_9BACT	0	Biotin and Thiamin Synthesis associated domain [PF06968.16]; Radical SAM superfamily [PF04055.24]
TVZ.SD19.295	Thermotogota	f__Mesoaciditogaceae;g__Athalassotoga;s__	NODE_3542_length_4136_cov_80.634323	7	3426	3803	377	1	H	FeFe-hydrogenase	hndB	Colocated hndB, nuoE and nuoF (or partial nuoF) like genes	tle:Tlet_1521 NADP-reducing hydrogenase, subunit B	1.398e-45	UniRef90_A0A7V3RF62 (2Fe-2S) ferredoxin domain-containing protein n=1 Tax=Mesoaciditoga lauensis TaxID=1495039 RepID=A0A7V3RF62_9BACT	8.722e-62	Thioredoxin-like [2Fe-2S] ferredoxin [PF01257.22]
TVZ.SD19.296	Thermotogota	f__Mesoaciditogaceae;g__Athalassotoga;s__	NODE_1491_length_4174_cov_59.589325	2	286	663	377	-1	H	FeFe-hydrogenase	hndB	Colocated hndB, nuoE and nuoF (or partial nuoF) like genes	tle:Tlet_1521 NADP-reducing hydrogenase, subunit B	1.398e-45	UniRef90_A0A7V3RF62 (2Fe-2S) ferredoxin domain-containing protein n=1 Tax=Mesoaciditoga lauensis TaxID=1495039 RepID=A0A7V3RF62_9BACT	8.722e-62	Thioredoxin-like [2Fe-2S] ferredoxin [PF01257.22]
TVZ.SD19.296	Thermotogota	f__Mesoaciditogaceae;g__Athalassotoga;s__	NODE_2982_length_2680_cov_53.937720	1	69	1298	1229	1	H	FeFe-hydrogenase	hydF		ial:IALB_0528 hydF; Hydrogenase maturation protein HydF	2.767e-137	UniRef90_A0A2N7PRE7 [FeFe] hydrogenase H-cluster maturation GTPase HydF n=3 Tax=Mesoaciditogaceae TaxID=1769717 RepID=A0A2N7PRE7_9BACT	1.212e-223	Hydrogen maturase F tetramerization domain [PF18133.4]; Hydrogen maturase F dimerization domain [PF18128.4]; MnmE helical domain [PF12631.10]; 50S ribosome-binding GTPase [PF01926.26]; Dynamin family [PF00350.26]; Ras family [PF00071.25]
TVZ.SD19.296	Thermotogota	f__Mesoaciditogaceae;g__Athalassotoga;s__	NODE_704_length_6895_cov_52.093676	1	521	2287	1766	1	H	FeFe-hydrogenase	hydA		kpf:IX53_02780 ferredoxin	9.699e-255	UniRef90_A0A7C2XL51 4Fe-4S dicluster domain-containing protein n=3 Tax=Mesoaciditogaceae TaxID=1769717 RepID=A0A7C2XL51_9BACT	0	Iron only hydrogenase large subunit, C-terminal domain [PF02906.17]; 2Fe-2S iron-sulfur cluster binding domain [PF13510.9]; Iron hydrogenase small subunit [PF02256.20]; 4Fe-4S dicluster domain [PF12838.10]; 4Fe-4S dicluster domain [PF14697.9]; NADH-ubiquinone oxidoreductase-G iron-sulfur binding region [PF10588.12]; 4Fe-4S dicluster domain [PF13187.9]; 4Fe-4S dicluster domain [PF13183.9]; 4Fe-4S …
TVZ.SD19.296	Thermotogota	f__Mesoaciditogaceae;g__Athalassotoga;s__	NODE_704_length_6895_cov_52.093676	2	2454	3974	1520	1	H	FeFe-hydrogenase	hydG		tye:THEYE_A1721 thiH; [FeFe] hydrogenase H-cluster radical SAM maturase HydG	1.862e-237	UniRef90_A0A7C2TZ60 [FeFe] hydrogenase H-cluster radical SAM maturase HydG n=3 Tax=Mesoaciditogaceae TaxID=1769717 RepID=A0A7C2TZ60_9BACT	0	Biotin and Thiamin Synthesis associated domain [PF06968.16]; Radical SAM superfamily [PF04055.24]
TVZ.SD19.298	Thermotogota	f__Mesoaciditogaceae;g__DTPE01;s__	NODE_1890_length_4255_cov_5.678779	7	3411	3788	377	1	H	FeFe-hydrogenase	hndB	Colocated hndB, nuoE and nuoF (or partial nuoF) like genes	tle:Tlet_1521 NADP-reducing hydrogenase, subunit B	1.598e-43	UniRef90_A0A7V3RF62 (2Fe-2S) ferredoxin domain-containing protein n=1 Tax=Mesoaciditoga lauensis TaxID=1495039 RepID=A0A7V3RF62_9BACT	6.967e-63	Thioredoxin-like [2Fe-2S] ferredoxin [PF01257.22]
TVZ.SD19.290	Thermotogota	f__DSM-5069;g__Pseudothermotoga_B;s__	NODE_1_length_353394_cov_23.777822	231	216095	217723	1628	-1	H	FeFe-hydrogenase associated	nuoF	Colocated hndB, nuoE and nuoF (or partial nuoF) like genes	tta:Theth_1569 NADH dehydrogenase (quinone)	3.548e-319	UniRef90_UPI000597059C NADH-quinone oxidoreductase subunit NuoF n=1 Tax=Thermotoga profunda TaxID=1508420 RepID=UPI000597059C	0	Respiratory-chain NADH dehydrogenase 51 Kd subunit [PF01512.20]; NADH-ubiquinone oxidoreductase-F iron-sulfur binding region [PF10589.12]
TVZ.SD19.290	Thermotogota	f__DSM-5069;g__Pseudothermotoga_B;s__	NODE_1_length_353394_cov_23.777822	232	217720	218208	488	-1	H	FeFe-hydrogenase associated	nuoE	Colocated hndB, nuoE and nuoF (or partial nuoF) like genes	tle:Tlet_1519 NADH-quinone oxidoreductase, E subunit	7.193e-85	UniRef90_UPI000597046B NADH-quinone oxidoreductase subunit NuoE n=1 Tax=Thermotoga profunda TaxID=1508420 RepID=UPI000597046B	7.129e-92	Thioredoxin-like [2Fe-2S] ferredoxin [PF01257.22]
TVZ.SD19.290	Thermotogota	f__DSM-5069;g__Pseudothermotoga_B;s__	NODE_1_length_353394_cov_23.777822	233	218225	220024	1799	-1	H	FeFe-hydrogenase associated	nuoF	Colocated hndB, nuoE and nuoF (or partial nuoF) like genes	tle:Tlet_1520 NADH dehydrogenase (quinone)	0	UniRef90_A8F7E2 NADH dehydrogenase (Quinone) n=3 Tax=Thermotogaceae TaxID=188709 RepID=A8F7E2_PSELT	0	Respiratory-chain NADH dehydrogenase 51 Kd subunit [PF01512.20]; NADH-ubiquinone oxidoreductase-F iron-sulfur binding region [PF10589.12]; 4Fe-4S dicluster domain [PF14697.9]; 4Fe-4S dicluster domain [PF12838.10]; Thioredoxin-like [2Fe-2S] ferredoxin [PF01257.22]; 4Fe-4S dicluster domain [PF13187.9]; 4Fe-4S dicluster domain [PF13247.9]; 4Fe-4S double cluster binding domain [PF13484.9]; Sucrase/fe…
TVZ.SD19.290	Thermotogota	f__DSM-5069;g__Pseudothermotoga_B;s__	NODE_1_length_353394_cov_23.777822	235	220417	220911	494	-1	H	FeFe-hydrogenase associated	nuoE	Colocated hndB, nuoE and nuoF (or partial nuoF) like genes	tle:Tlet_1522 NADH dehydrogenase (ubiquinone) 24 kDa subunit	2.289e-92	UniRef90_UPI000596B077 NAD(P)H-dependent oxidoreductase subunit E n=1 Tax=Thermotoga profunda TaxID=1508420 RepID=UPI000596B077	1.062e-101	Thioredoxin-like [2Fe-2S] ferredoxin [PF01257.22]
TVZ.SD19.289	Thermotogota	f__Mesoaciditogaceae;g__Athalassotoga;s__	NODE_973_length_3838_cov_29.056998	2	415	927	512	-1	H	FeFe-hydrogenase associated	nuoE	Colocated hndB, nuoE and nuoF (or partial nuoF) like genes	fpe:Ferpe_1121 NADH:ubiquinone oxidoreductase 24 kD subunit	7.47e-68	UniRef90_A0A7C2Y0D3 NAD(P)H-dependent oxidoreductase subunit E n=3 Tax=Mesoaciditogaceae TaxID=1769717 RepID=A0A7C2Y0D3_9BACT	4.873e-94	Thioredoxin-like [2Fe-2S] ferredoxin [PF01257.22]
TVZ.SD19.292	Thermotogota	f__Mesoaciditogaceae;g__Athalassotoga;s__	NODE_6449_length_3931_cov_39.828076	6	2910	3422	512	1	H	FeFe-hydrogenase associated	nuoE	Colocated hndB, nuoE and nuoF (or partial nuoF) like genes	fpe:Ferpe_1121 NADH:ubiquinone oxidoreductase 24 kD subunit	7.47e-68	UniRef90_A0A7C2Y0D3 NAD(P)H-dependent oxidoreductase subunit E n=3 Tax=Mesoaciditogaceae TaxID=1769717 RepID=A0A7C2Y0D3_9BACT	4.873e-94	Thioredoxin-like [2Fe-2S] ferredoxin [PF01257.22]
TVZ.SD19.292	Thermotogota	f__Mesoaciditogaceae;g__Athalassotoga;s__	NODE_6449_length_3931_cov_39.828076	8	3794	3928	134	1	H	FeFe-hydrogenase associated	nuoF	Colocated hndB, nuoE and nuoF (or partial nuoF) like genes	kpf:IX53_02695 NADH dehydrogenase	2.866e-14	UniRef90_A0A7V3RFC1 NADH-quinone oxidoreductase subunit F (Fragment) n=1 Tax=Mesoaciditoga lauensis TaxID=1495039 RepID=A0A7V3RFC1_9BACT	7.605e-19
TVZ.SD19.293	Thermotogota	f__Mesoaciditogaceae;g__Athalassotoga;s__	NODE_1715_length_3942_cov_24.504035	6	2933	3445	512	1	H	FeFe-hydrogenase associated	nuoE	Colocated hndB, nuoE and nuoF (or partial nuoF) like genes	fpe:Ferpe_1121 NADH:ubiquinone oxidoreductase 24 kD subunit	7.47e-68	UniRef90_A0A7C2Y0D3 NAD(P)H-dependent oxidoreductase subunit E n=3 Tax=Mesoaciditogaceae TaxID=1769717 RepID=A0A7C2Y0D3_9BACT	1.722e-93	Thioredoxin-like [2Fe-2S] ferredoxin [PF01257.22]
TVZ.SD19.293	Thermotogota	f__Mesoaciditogaceae;g__Athalassotoga;s__	NODE_1715_length_3942_cov_24.504035	8	3817	3939	122	1	H	FeFe-hydrogenase associated	nuoF	Colocated hndB, nuoE and nuoF (or partial nuoF) like genes	kpf:IX53_02695 NADH dehydrogenase	1.995e-12	UniRef90_A0A7V3RFC1 NADH-quinone oxidoreductase subunit F (Fragment) n=1 Tax=Mesoaciditoga lauensis TaxID=1495039 RepID=A0A7V3RFC1_9BACT	5.254e-17
TVZ.SD19.294	Thermotogota	f__Mesoaciditogaceae;g__Athalassotoga;s__	NODE_2306_length_3755_cov_124.038313	6	2806	3318	512	1	H	FeFe-hydrogenase associated	nuoE	Colocated hndB, nuoE and nuoF (or partial nuoF) like genes	fpe:Ferpe_1121 NADH:ubiquinone oxidoreductase 24 kD subunit	7.47e-68	UniRef90_A0A7C2Y0D3 NAD(P)H-dependent oxidoreductase subunit E n=3 Tax=Mesoaciditogaceae TaxID=1769717 RepID=A0A7C2Y0D3_9BACT	4.873e-94	Thioredoxin-like [2Fe-2S] ferredoxin [PF01257.22]
TVZ.SD19.295	Thermotogota	f__Mesoaciditogaceae;g__Athalassotoga;s__	NODE_3542_length_4136_cov_80.634323	6	2933	3445	512	1	H	FeFe-hydrogenase associated	nuoE	Colocated hndB, nuoE and nuoF (or partial nuoF) like genes	fpe:Ferpe_1121 NADH:ubiquinone oxidoreductase 24 kD subunit	5.449e-68	UniRef90_A0A7C2Y0D3 NAD(P)H-dependent oxidoreductase subunit E n=3 Tax=Mesoaciditogaceae TaxID=1769717 RepID=A0A7C2Y0D3_9BACT	3.236e-93	Thioredoxin-like [2Fe-2S] ferredoxin [PF01257.22]
TVZ.SD19.295	Thermotogota	f__Mesoaciditogaceae;g__Athalassotoga;s__	NODE_3542_length_4136_cov_80.634323	8	3817	4134	317	1	H	FeFe-hydrogenase associated	nuoF	Colocated hndB, nuoE and nuoF (or partial nuoF) like genes	kpf:IX53_02695 NADH dehydrogenase	2.895e-46	UniRef90_A0A7V3RFC1 NADH-quinone oxidoreductase subunit F (Fragment) n=1 Tax=Mesoaciditoga lauensis TaxID=1495039 RepID=A0A7V3RFC1_9BACT	9.81e-60	Thioredoxin-like [2Fe-2S] ferredoxin [PF01257.22]
TVZ.SD19.296	Thermotogota	f__Mesoaciditogaceae;g__Athalassotoga;s__	NODE_1491_length_4174_cov_59.589325	1	3	272	269	-1	H	FeFe-hydrogenase associated	nuoF	Colocated hndB, nuoE and nuoF (or partial nuoF) like genes	kpf:IX53_02695 NADH dehydrogenase	6.601e-39	UniRef90_A0A7V3RFC1 NADH-quinone oxidoreductase subunit F (Fragment) n=1 Tax=Mesoaciditoga lauensis TaxID=1495039 RepID=A0A7V3RFC1_9BACT	2.885e-48	Thioredoxin-like [2Fe-2S] ferredoxin [PF01257.22]
TVZ.SD19.296	Thermotogota	f__Mesoaciditogaceae;g__Athalassotoga;s__	NODE_1491_length_4174_cov_59.589325	3	644	1156	512	-1	H	FeFe-hydrogenase associated	nuoE	Colocated hndB, nuoE and nuoF (or partial nuoF) like genes	fpe:Ferpe_1121 NADH:ubiquinone oxidoreductase 24 kD subunit	5.449e-68	UniRef90_A0A7C2Y0D3 NAD(P)H-dependent oxidoreductase subunit E n=3 Tax=Mesoaciditogaceae TaxID=1769717 RepID=A0A7C2Y0D3_9BACT	3.236e-93	Thioredoxin-like [2Fe-2S] ferredoxin [PF01257.22]
TVZ.SD19.298	Thermotogota	f__Mesoaciditogaceae;g__DTPE01;s__	NODE_1890_length_4255_cov_5.678779	8	3801	4253	452	1	H	FeFe-hydrogenase associated	nuoF	Colocated hndB, nuoE and nuoF (or partial nuoF) like genes	kpf:IX53_02695 NADH dehydrogenase	1.195e-65	UniRef90_A0A7V3RFC1 NADH-quinone oxidoreductase subunit F (Fragment) n=1 Tax=Mesoaciditoga lauensis TaxID=1495039 RepID=A0A7V3RFC1_9BACT	1.711e-76	Thioredoxin-like [2Fe-2S] ferredoxin [PF01257.22]; Sucrase/ferredoxin-like [PF06999.15]
TVZ.SD19.229	Thermoplasmatota	f__ARK-15;g__;s__	NODE_162_length_15256_cov_163.053514	12	11096	12871	1775	1	H	formate hydrogenlyase	fhl subunit 1	NiFe-hydro 4 hyfB	tvo:TVG1535075 TVG1535075; formate hydrogenlyase subunit 1	2.521e-287	UniRef90_Q978D4 Formate hydrogenlyase subunit 1 n=1 Tax=Thermoplasma volcanium (strain ATCC 51530 / DSM 4299 / JCM 9571 / NBRC 15438 / GSS1) TaxID=273116 RepID=Q978D4_THEVO	1.623e-286	Proton-conducting membrane transporter [PF00361.23]
TVZ.SD19.246	Thermoplasmatota	f__ARK-15;g__;s__	NODE_238_length_12969_cov_15.884442	12	11078	12853	1775	1	H	formate hydrogenlyase	fhl subunit 1	NiFe-hydro 4 hyfB	tvo:TVG1535075 TVG1535075; formate hydrogenlyase subunit 1	2.521e-287	UniRef90_Q978D4 Formate hydrogenlyase subunit 1 n=1 Tax=Thermoplasma volcanium (strain ATCC 51530 / DSM 4299 / JCM 9571 / NBRC 15438 / GSS1) TaxID=273116 RepID=Q978D4_THEVO	1.623e-286	Proton-conducting membrane transporter [PF00361.23]
TVZ.SD19.247	Thermoplasmatota	f__ARK-15;g__;s__	NODE_7_length_141902_cov_86.898621	47	44880	46649	1769	-1	H	formate hydrogenlyase	fhl subunit 1	NiFe-hydro 4 hyfB	tvo:TVG1535075 TVG1535075; formate hydrogenlyase subunit 1	1.446e-273	UniRef90_Q978D4 Formate hydrogenlyase subunit 1 n=1 Tax=Thermoplasma volcanium (strain ATCC 51530 / DSM 4299 / JCM 9571 / NBRC 15438 / GSS1) TaxID=273116 RepID=Q978D4_THEVO	9.309e-273	Proton-conducting membrane transporter [PF00361.23]
TVZ.SD19.250	Thermoplasmatota	f__ARK-15;g__;s__	NODE_64_length_15244_cov_282.775804	12	11084	12859	1775	1	H	formate hydrogenlyase	fhl subunit 1	NiFe-hydro 4 hyfB	tvo:TVG1535075 TVG1535075; formate hydrogenlyase subunit 1	2.521e-287	UniRef90_Q978D4 Formate hydrogenlyase subunit 1 n=1 Tax=Thermoplasma volcanium (strain ATCC 51530 / DSM 4299 / JCM 9571 / NBRC 15438 / GSS1) TaxID=273116 RepID=Q978D4_THEVO	1.623e-286	Proton-conducting membrane transporter [PF00361.23]
TVZ.SD19.232	Thermoplasmatota	f__GCA-001856825;g__;s__	NODE_1471_length_3012_cov_12.596015	1	2	1507	1505	-1	H	formate hydrogenlyase	fhl subunit 1	NiFe-hydro 4 hyfB	tvo:TVG1535075 TVG1535075; formate hydrogenlyase subunit 1	2.424e-245	UniRef90_Q978D4 Formate hydrogenlyase subunit 1 n=1 Tax=Thermoplasma volcanium (strain ATCC 51530 / DSM 4299 / JCM 9571 / NBRC 15438 / GSS1) TaxID=273116 RepID=Q978D4_THEVO	1.561e-244	Proton-conducting membrane transporter [PF00361.23]
TVZ.SD19.233	Thermoplasmatota	f__GCA-001856825;g__;s__	NODE_166_length_19980_cov_410.528686	3	1000	2769	1769	-1	H	formate hydrogenlyase	fhl subunit 1	NiFe-hydro 4 hyfB	tvo:TVG1535075 TVG1535075; formate hydrogenlyase subunit 1	1.503e-289	UniRef90_Q978D4 Formate hydrogenlyase subunit 1 n=1 Tax=Thermoplasma volcanium (strain ATCC 51530 / DSM 4299 / JCM 9571 / NBRC 15438 / GSS1) TaxID=273116 RepID=Q978D4_THEVO	9.675e-289	Proton-conducting membrane transporter [PF00361.23]
TVZ.SD19.234	Thermoplasmatota	f__GCA-001856825;g__;s__	NODE_472_length_8620_cov_28.518136	12	8077	8619	542	-1	H	formate hydrogenlyase	fhl subunit 1	NiFe-hydro 4 hyfB	tvo:TVG1535075 TVG1535075; formate hydrogenlyase subunit 1	1.516e-73	UniRef90_T0M686 Hydrogenase 4 subunit B n=1 Tax=Thermoplasmatales archaeon A-plasma TaxID=667135 RepID=T0M686_9ARCH	1.519e-80
TVZ.SD19.238	Thermoplasmatota	f__GCA-001856825;g__;s__	NODE_391_length_7777_cov_155.773971	2	345	2120	1775	-1	H	formate hydrogenlyase	fhl subunit 1	NiFe-hydro 4 hyfB	tvo:TVG1535075 TVG1535075; formate hydrogenlyase subunit 1	2.521e-287	UniRef90_Q978D4 Formate hydrogenlyase subunit 1 n=1 Tax=Thermoplasma volcanium (strain ATCC 51530 / DSM 4299 / JCM 9571 / NBRC 15438 / GSS1) TaxID=273116 RepID=Q978D4_THEVO	1.623e-286	Proton-conducting membrane transporter [PF00361.23]
TVZ.SD19.238	Thermoplasmatota	f__GCA-001856825;g__;s__	NODE_542_length_6343_cov_32.573694	6	5015	6340	1325	1	H	formate hydrogenlyase	fhl subunit 1	NiFe-hydro 4 hyfB	tvo:TVG1535075 TVG1535075; formate hydrogenlyase subunit 1	1.561e-217	UniRef90_Q978D4 Formate hydrogenlyase subunit 1 n=1 Tax=Thermoplasma volcanium (strain ATCC 51530 / DSM 4299 / JCM 9571 / NBRC 15438 / GSS1) TaxID=273116 RepID=Q978D4_THEVO	1.005e-216	Proton-conducting membrane transporter [PF00361.23]
TVZ.SD19.240	Thermoplasmatota	f__Thermoplasmataceae;g__;s__	NODE_1085_length_3231_cov_20.673647	4	2395	3228	833	1	H	formate hydrogenlyase	fhl subunit 1	NiFe-hydro 4 hyfB	tvo:TVG1535075 TVG1535075; formate hydrogenlyase subunit 1	1.758e-127	UniRef90_T0M4R5 NADH:quinone oxidoreductase/Mrp antiporter membrane subunit domain-containing protein n=1 Tax=Thermoplasmatales archaeon A-plasma TaxID=667135 RepID=T0M4R5_9ARCH	1.633e-133	Proton-conducting membrane transporter [PF00361.23]
TVZ.SD19.242	Thermoplasmatota	f__Thermoplasmataceae;g__;s__	NODE_3249_length_3078_cov_125.940020	1	81	1856	1775	-1	H	formate hydrogenlyase	fhl subunit 1	NiFe-hydro 4 hyfB	tvo:TVG1535075 TVG1535075; formate hydrogenlyase subunit 1	5.628e-295	UniRef90_Q978D4 Formate hydrogenlyase subunit 1 n=1 Tax=Thermoplasma volcanium (strain ATCC 51530 / DSM 4299 / JCM 9571 / NBRC 15438 / GSS1) TaxID=273116 RepID=Q978D4_THEVO	3.623e-294	Proton-conducting membrane transporter [PF00361.23]
TVZ.SD19.243	Thermoplasmatota	f__Thermoplasmataceae;g__;s__	NODE_1938_length_3553_cov_13.922942	1	2	1240	1238	-1	H	formate hydrogenlyase	fhl subunit 1	NiFe-hydro 4 hyfB	tvo:TVG1535075 TVG1535075; formate hydrogenlyase subunit 1	2.463e-203	UniRef90_Q978D4 Formate hydrogenlyase subunit 1 n=1 Tax=Thermoplasma volcanium (strain ATCC 51530 / DSM 4299 / JCM 9571 / NBRC 15438 / GSS1) TaxID=273116 RepID=Q978D4_THEVO	1.585e-202	Proton-conducting membrane transporter [PF00361.23]
TVZ.SD19.243	Thermoplasmatota	f__Thermoplasmataceae;g__;s__	NODE_409_length_10796_cov_52.967101	1	1	387	386	-1	H	formate hydrogenlyase	fhl subunit 1	NiFe-hydro 4 hyfB	tvo:TVG1535075 TVG1535075; formate hydrogenlyase subunit 1	1.629e-59	UniRef90_T0M4R5 NADH:quinone oxidoreductase/Mrp antiporter membrane subunit domain-containing protein n=1 Tax=Thermoplasmatales archaeon A-plasma TaxID=667135 RepID=T0M4R5_9ARCH	6.695e-61
TVZ.SD19.243	Thermoplasmatota	f__Thermoplasmataceae;g__;s__	NODE_439_length_10268_cov_66.597673	11	9033	10265	1232	1	H	formate hydrogenlyase	fhl subunit 1	NiFe-hydro 4 hyfB	tvo:TVG1535075 TVG1535075; formate hydrogenlyase subunit 1	8.344e-194	UniRef90_Q978D4 Formate hydrogenlyase subunit 1 n=1 Tax=Thermoplasma volcanium (strain ATCC 51530 / DSM 4299 / JCM 9571 / NBRC 15438 / GSS1) TaxID=273116 RepID=Q978D4_THEVO	5.371e-193	Proton-conducting membrane transporter [PF00361.23]
TVZ.SD19.239	Thermoplasmatota	f__Thermoplasmataceae;g__UBA509;s__	NODE_332_length_12769_cov_82.262458	3	1760	3529	1769	1	H	formate hydrogenlyase	fhl subunit 1	NiFe-hydro 4 hyfB	tvo:TVG1535075 TVG1535075; formate hydrogenlyase subunit 1	4.97e-279	UniRef90_Q978D4 Formate hydrogenlyase subunit 1 n=1 Tax=Thermoplasma volcanium (strain ATCC 51530 / DSM 4299 / JCM 9571 / NBRC 15438 / GSS1) TaxID=273116 RepID=Q978D4_THEVO	3.199e-278	Proton-conducting membrane transporter [PF00361.23]
TVZ.SD19.229	Thermoplasmatota	f__ARK-15;g__;s__	NODE_162_length_15256_cov_163.053514	11	10431	11099	668	1	H	formate hydrogenlyase	fhl subunit 2	NiFe-hydro 3 hycB	tvo:TVG1533303 TVG1533303; formate hydrogenlyase subunit 2	4.716e-111	UniRef90_Q978D5 Formate hydrogenlyase subunit 2 n=1 Tax=Thermoplasma volcanium (strain ATCC 51530 / DSM 4299 / JCM 9571 / NBRC 15438 / GSS1) TaxID=273116 RepID=Q978D5_THEVO	3.036e-110	NADH ubiquinone oxidoreductase, 20 Kd subunit [PF01058.25]
TVZ.SD19.246	Thermoplasmatota	f__ARK-15;g__;s__	NODE_238_length_12969_cov_15.884442	11	10413	11081	668	1	H	formate hydrogenlyase	fhl subunit 2	NiFe-hydro 3 hycB	tvo:TVG1533303 TVG1533303; formate hydrogenlyase subunit 2	4.716e-111	UniRef90_Q978D5 Formate hydrogenlyase subunit 2 n=1 Tax=Thermoplasma volcanium (strain ATCC 51530 / DSM 4299 / JCM 9571 / NBRC 15438 / GSS1) TaxID=273116 RepID=Q978D5_THEVO	3.036e-110	NADH ubiquinone oxidoreductase, 20 Kd subunit [PF01058.25]
TVZ.SD19.247	Thermoplasmatota	f__ARK-15;g__;s__	NODE_7_length_141902_cov_86.898621	48	46652	47320	668	-1	H	formate hydrogenlyase	fhl subunit 2	NiFe-hydro 3 hycB	tvo:TVG1533303 TVG1533303; formate hydrogenlyase subunit 2	8.505e-104	UniRef90_Q978D5 Formate hydrogenlyase subunit 2 n=1 Tax=Thermoplasma volcanium (strain ATCC 51530 / DSM 4299 / JCM 9571 / NBRC 15438 / GSS1) TaxID=273116 RepID=Q978D5_THEVO	5.475e-103	NADH ubiquinone oxidoreductase, 20 Kd subunit [PF01058.25]
TVZ.SD19.250	Thermoplasmatota	f__ARK-15;g__;s__	NODE_64_length_15244_cov_282.775804	11	10419	11087	668	1	H	formate hydrogenlyase	fhl subunit 2	NiFe-hydro 3 hycB	tvo:TVG1533303 TVG1533303; formate hydrogenlyase subunit 2	4.716e-111	UniRef90_Q978D5 Formate hydrogenlyase subunit 2 n=1 Tax=Thermoplasma volcanium (strain ATCC 51530 / DSM 4299 / JCM 9571 / NBRC 15438 / GSS1) TaxID=273116 RepID=Q978D5_THEVO	3.036e-110	NADH ubiquinone oxidoreductase, 20 Kd subunit [PF01058.25]
TVZ.SD19.232	Thermoplasmatota	f__GCA-001856825;g__;s__	NODE_1471_length_3012_cov_12.596015	2	1504	2172	668	-1	H	formate hydrogenlyase	fhl subunit 2	NiFe-hydro 3 hycB	tvo:TVG1533303 TVG1533303; formate hydrogenlyase subunit 2	4.716e-111	UniRef90_Q978D5 Formate hydrogenlyase subunit 2 n=1 Tax=Thermoplasma volcanium (strain ATCC 51530 / DSM 4299 / JCM 9571 / NBRC 15438 / GSS1) TaxID=273116 RepID=Q978D5_THEVO	3.036e-110	NADH ubiquinone oxidoreductase, 20 Kd subunit [PF01058.25]
TVZ.SD19.233	Thermoplasmatota	f__GCA-001856825;g__;s__	NODE_166_length_19980_cov_410.528686	4	2772	3440	668	-1	H	formate hydrogenlyase	fhl subunit 2	NiFe-hydro 3 hycB	tvo:TVG1533303 TVG1533303; formate hydrogenlyase subunit 2	4.405e-107	UniRef90_Q978D5 Formate hydrogenlyase subunit 2 n=1 Tax=Thermoplasma volcanium (strain ATCC 51530 / DSM 4299 / JCM 9571 / NBRC 15438 / GSS1) TaxID=273116 RepID=Q978D5_THEVO	2.836e-106	NADH ubiquinone oxidoreductase, 20 Kd subunit [PF01058.25]
TVZ.SD19.238	Thermoplasmatota	f__GCA-001856825;g__;s__	NODE_391_length_7777_cov_155.773971	3	2117	2785	668	-1	H	formate hydrogenlyase	fhl subunit 2	NiFe-hydro 3 hycB	tvo:TVG1533303 TVG1533303; formate hydrogenlyase subunit 2	4.716e-111	UniRef90_Q978D5 Formate hydrogenlyase subunit 2 n=1 Tax=Thermoplasma volcanium (strain ATCC 51530 / DSM 4299 / JCM 9571 / NBRC 15438 / GSS1) TaxID=273116 RepID=Q978D5_THEVO	3.036e-110	NADH ubiquinone oxidoreductase, 20 Kd subunit [PF01058.25]
TVZ.SD19.238	Thermoplasmatota	f__GCA-001856825;g__;s__	NODE_542_length_6343_cov_32.573694	5	4344	5012	668	1	H	formate hydrogenlyase	fhl subunit 2	NiFe-hydro 3 hycB	tvo:TVG1533303 TVG1533303; formate hydrogenlyase subunit 2	1.555e-106	UniRef90_T0NDT0 NADH:ubiquinone oxidoreductase-like 20kDa subunit domain-containing protein n=1 Tax=Thermoplasmatales archaeon A-plasma TaxID=667135 RepID=T0NDT0_9ARCH	5.327e-106	NADH ubiquinone oxidoreductase, 20 Kd subunit [PF01058.25]
TVZ.SD19.240	Thermoplasmatota	f__Thermoplasmataceae;g__;s__	NODE_1085_length_3231_cov_20.673647	3	1724	2392	668	1	H	formate hydrogenlyase	fhl subunit 2	NiFe-hydro 3 hycB	tvo:TVG1533303 TVG1533303; formate hydrogenlyase subunit 2	8.505e-104	UniRef90_Q978D5 Formate hydrogenlyase subunit 2 n=1 Tax=Thermoplasma volcanium (strain ATCC 51530 / DSM 4299 / JCM 9571 / NBRC 15438 / GSS1) TaxID=273116 RepID=Q978D5_THEVO	5.475e-103	NADH ubiquinone oxidoreductase, 20 Kd subunit [PF01058.25]
TVZ.SD19.240	Thermoplasmatota	f__Thermoplasmataceae;g__;s__	NODE_399_length_6149_cov_55.019097	1	2	418	416	-1	H	formate hydrogenlyase	fhl subunit 2	NiFe-hydro 3 hycB	tvo:TVG1533303 TVG1533303; formate hydrogenlyase subunit 2	1.624e-71	UniRef90_Q978D5 Formate hydrogenlyase subunit 2 n=1 Tax=Thermoplasma volcanium (strain ATCC 51530 / DSM 4299 / JCM 9571 / NBRC 15438 / GSS1) TaxID=273116 RepID=Q978D5_THEVO	1.046e-70
TVZ.SD19.242	Thermoplasmatota	f__Thermoplasmataceae;g__;s__	NODE_1627_length_4638_cov_155.323432	5	4220	4636	416	1	H	formate hydrogenlyase	fhl subunit 2	NiFe-hydro 3 hycB	tvo:TVG1533303 TVG1533303; formate hydrogenlyase subunit 2	3.054e-71	UniRef90_Q978D5 Formate hydrogenlyase subunit 2 n=1 Tax=Thermoplasma volcanium (strain ATCC 51530 / DSM 4299 / JCM 9571 / NBRC 15438 / GSS1) TaxID=273116 RepID=Q978D5_THEVO	1.966e-70
TVZ.SD19.242	Thermoplasmatota	f__Thermoplasmataceae;g__;s__	NODE_3249_length_3078_cov_125.940020	2	1853	2521	668	-1	H	formate hydrogenlyase	fhl subunit 2	NiFe-hydro 3 hycB	tvo:TVG1533303 TVG1533303; formate hydrogenlyase subunit 2	8.05e-110	UniRef90_Q978D5 Formate hydrogenlyase subunit 2 n=1 Tax=Thermoplasma volcanium (strain ATCC 51530 / DSM 4299 / JCM 9571 / NBRC 15438 / GSS1) TaxID=273116 RepID=Q978D5_THEVO	5.182e-109	NADH ubiquinone oxidoreductase, 20 Kd subunit [PF01058.25]
TVZ.SD19.243	Thermoplasmatota	f__Thermoplasmataceae;g__;s__	NODE_1938_length_3553_cov_13.922942	2	1237	1905	668	-1	H	formate hydrogenlyase	fhl subunit 2	NiFe-hydro 3 hycB	tvo:TVG1533303 TVG1533303; formate hydrogenlyase subunit 2	4.716e-111	UniRef90_Q978D5 Formate hydrogenlyase subunit 2 n=1 Tax=Thermoplasma volcanium (strain ATCC 51530 / DSM 4299 / JCM 9571 / NBRC 15438 / GSS1) TaxID=273116 RepID=Q978D5_THEVO	3.036e-110	NADH ubiquinone oxidoreductase, 20 Kd subunit [PF01058.25]
TVZ.SD19.243	Thermoplasmatota	f__Thermoplasmataceae;g__;s__	NODE_409_length_10796_cov_52.967101	2	384	1052	668	-1	H	formate hydrogenlyase	fhl subunit 2	NiFe-hydro 3 hycB	tvo:TVG1533303 TVG1533303; formate hydrogenlyase subunit 2	5.336e-109	UniRef90_Q978D5 Formate hydrogenlyase subunit 2 n=1 Tax=Thermoplasma volcanium (strain ATCC 51530 / DSM 4299 / JCM 9571 / NBRC 15438 / GSS1) TaxID=273116 RepID=Q978D5_THEVO	3.435e-108	NADH ubiquinone oxidoreductase, 20 Kd subunit [PF01058.25]
TVZ.SD19.243	Thermoplasmatota	f__Thermoplasmataceae;g__;s__	NODE_439_length_10268_cov_66.597673	10	8362	9030	668	1	H	formate hydrogenlyase	fhl subunit 2	NiFe-hydro 3 hycB	tvo:TVG1533303 TVG1533303; formate hydrogenlyase subunit 2	4.002e-106	UniRef90_Q978D5 Formate hydrogenlyase subunit 2 n=1 Tax=Thermoplasma volcanium (strain ATCC 51530 / DSM 4299 / JCM 9571 / NBRC 15438 / GSS1) TaxID=273116 RepID=Q978D5_THEVO	2.576e-105	NADH ubiquinone oxidoreductase, 20 Kd subunit [PF01058.25]
TVZ.SD19.239	Thermoplasmatota	f__Thermoplasmataceae;g__UBA509;s__	NODE_332_length_12769_cov_82.262458	2	1090	1767	677	1	H	formate hydrogenlyase	fhl subunit 2	NiFe-hydro 3 hycB	tvo:TVG1533303 TVG1533303; formate hydrogenlyase subunit 2	7.306e-101	UniRef90_T0NDT0 NADH:ubiquinone oxidoreductase-like 20kDa subunit domain-containing protein n=1 Tax=Thermoplasmatales archaeon A-plasma TaxID=667135 RepID=T0NDT0_9ARCH	1.616e-102	NADH ubiquinone oxidoreductase, 20 Kd subunit [PF01058.25]
TVZ.SD19.90	Proteobacteria	f__Acidithiobacillaceae;g__;s__	NODE_5139_length_4633_cov_10.193520	1	2	985	983	-1	H	formate hydrogenlyase	fhl subunit 3	NiFe-hydro 3 hycC	acu:Atc_1668 Formate hydrogenlyase subunit 3/Multisubunit Na+/H+ antiporter, MnhD subunit	2.051e-119	UniRef90_UPI001C066CDA hydrogenase 4 subunit F n=1 Tax=unclassified Acidithiobacillus TaxID=2614800 RepID=UPI001C066CDA	8.502e-124	Proton-conducting membrane transporter [PF00361.23]
TVZ.SD19.107	Proteobacteria	f__Acidithiobacillaceae;g__Acidithiobacillus_A;s__Acidithiobacillus_A caldus	NODE_1_length_225641_cov_13.881528	34	41550	43001	1451	1	H	formate hydrogenlyase	fhl subunit 3	NiFe-hydro 3 hycC	acu:Atc_1668 Formate hydrogenlyase subunit 3/Multisubunit Na+/H+ antiporter, MnhD subunit	2.921e-303	UniRef90_A0A1E7YIS4 Hydrogenase 4 subunit F n=3 Tax=Acidithiobacillus caldus TaxID=33059 RepID=A0A1E7YIS4_9PROT	1.881e-302	Proton-conducting membrane transporter [PF00361.23]
TVZ.SD19.98	Proteobacteria	f__Acidithiobacillaceae;g__Acidithiobacillus_A;s__Acidithiobacillus_A caldus	NODE_13087_length_2514_cov_6.650607	2	834	2285	1451	1	H	formate hydrogenlyase	fhl subunit 3	NiFe-hydro 3 hycC	acu:Atc_1668 Formate hydrogenlyase subunit 3/Multisubunit Na+/H+ antiporter, MnhD subunit	2.921e-303	UniRef90_A0A1E7YIS4 Hydrogenase 4 subunit F n=3 Tax=Acidithiobacillus caldus TaxID=33059 RepID=A0A1E7YIS4_9PROT	1.881e-302	Proton-conducting membrane transporter [PF00361.23]
TVZ.SD19.109	Proteobacteria	f__Acidithiobacillaceae;g__UBA2486;s__UBA2486 sp002341825	NODE_156_length_11235_cov_7.053530	5	2713	4164	1451	-1	H	formate hydrogenlyase	fhl subunit 3	NiFe-hydro 3 hycC	acu:Atc_1668 Formate hydrogenlyase subunit 3/Multisubunit Na+/H+ antiporter, MnhD subunit	2.87e-217	UniRef90_UPI001C066CDA hydrogenase 4 subunit F n=1 Tax=unclassified Acidithiobacillus TaxID=2614800 RepID=UPI001C066CDA	1.82e-241	Proton-conducting membrane transporter [PF00361.23]
TVZ.SD19.111	Proteobacteria	f__Acidithiobacillaceae;g__UBA2486;s__UBA2486 sp002341825	NODE_230_length_13276_cov_10.968880	7	4754	6205	1451	-1	H	formate hydrogenlyase	fhl subunit 3	NiFe-hydro 3 hycC	acu:Atc_1668 Formate hydrogenlyase subunit 3/Multisubunit Na+/H+ antiporter, MnhD subunit	2.87e-217	UniRef90_UPI001C066CDA hydrogenase 4 subunit F n=1 Tax=unclassified Acidithiobacillus TaxID=2614800 RepID=UPI001C066CDA	1.82e-241	Proton-conducting membrane transporter [PF00361.23]
TVZ.SD19.112	Proteobacteria	f__Acidithiobacillaceae;g__UBA2486;s__UBA2486 sp002341825	NODE_282_length_10970_cov_10.972767	4	2449	3900	1451	-1	H	formate hydrogenlyase	fhl subunit 3	NiFe-hydro 3 hycC	acu:Atc_1668 Formate hydrogenlyase subunit 3/Multisubunit Na+/H+ antiporter, MnhD subunit	2.87e-217	UniRef90_UPI001C066CDA hydrogenase 4 subunit F n=1 Tax=unclassified Acidithiobacillus TaxID=2614800 RepID=UPI001C066CDA	1.82e-241	Proton-conducting membrane transporter [PF00361.23]
TVZ.SD19.229	Thermoplasmatota	f__ARK-15;g__;s__	NODE_162_length_15256_cov_163.053514	10	9265	10434	1169	1	H	formate hydrogenlyase	fhl subunit 3	NiFe-hydro 3 hycC	tvo:TVG1532638 TVG1532638; formate hydrogenlyase subunit 3	2.717e-189	UniRef90_Q978D6 Formate hydrogenlyase subunit 3 n=1 Tax=Thermoplasma volcanium (strain ATCC 51530 / DSM 4299 / JCM 9571 / NBRC 15438 / GSS1) TaxID=273116 RepID=Q978D6_THEVO	1.749e-188	Respiratory-chain NADH dehydrogenase, 49 Kd subunit [PF00346.22]
TVZ.SD19.246	Thermoplasmatota	f__ARK-15;g__;s__	NODE_238_length_12969_cov_15.884442	10	9247	10416	1169	1	H	formate hydrogenlyase	fhl subunit 3	NiFe-hydro 3 hycC	tvo:TVG1532638 TVG1532638; formate hydrogenlyase subunit 3	2.717e-189	UniRef90_Q978D6 Formate hydrogenlyase subunit 3 n=1 Tax=Thermoplasma volcanium (strain ATCC 51530 / DSM 4299 / JCM 9571 / NBRC 15438 / GSS1) TaxID=273116 RepID=Q978D6_THEVO	1.749e-188	Respiratory-chain NADH dehydrogenase, 49 Kd subunit [PF00346.22]
TVZ.SD19.247	Thermoplasmatota	f__ARK-15;g__;s__	NODE_7_length_141902_cov_86.898621	49	47317	48486	1169	-1	H	formate hydrogenlyase	fhl subunit 3	NiFe-hydro 3 hycC	tvo:TVG1532638 TVG1532638; formate hydrogenlyase subunit 3	7.851e-187	UniRef90_Q978D6 Formate hydrogenlyase subunit 3 n=1 Tax=Thermoplasma volcanium (strain ATCC 51530 / DSM 4299 / JCM 9571 / NBRC 15438 / GSS1) TaxID=273116 RepID=Q978D6_THEVO	5.054e-186	Respiratory-chain NADH dehydrogenase, 49 Kd subunit [PF00346.22]
TVZ.SD19.250	Thermoplasmatota	f__ARK-15;g__;s__	NODE_64_length_15244_cov_282.775804	10	9253	10422	1169	1	H	formate hydrogenlyase	fhl subunit 3	NiFe-hydro 3 hycC	tvo:TVG1532638 TVG1532638; formate hydrogenlyase subunit 3	2.717e-189	UniRef90_Q978D6 Formate hydrogenlyase subunit 3 n=1 Tax=Thermoplasma volcanium (strain ATCC 51530 / DSM 4299 / JCM 9571 / NBRC 15438 / GSS1) TaxID=273116 RepID=Q978D6_THEVO	1.749e-188	Respiratory-chain NADH dehydrogenase, 49 Kd subunit [PF00346.22]
TVZ.SD19.42	Campylobacterota	f__Desulfurellaceae;g__;s__	NODE_2741_length_7963_cov_17.433257	3	575	1744	1169	1	H	formate hydrogenlyase	fhl subunit 3	NiFe-hydro 3 hycC	dav:DESACE_03060 hypothetical protein	6.146e-150	UniRef90_A0A1G6QL79 Formate hydrogenlyase subunit 3/Multisubunit Na+/H+ antiporter, MnhD subunit n=5 Tax=Desulfurella TaxID=33001 RepID=A0A1G6QL79_9DELT	3.574e-148	Proton-conducting membrane transporter [PF00361.23]
TVZ.SD19.41	Campylobacterota	f__Desulfurellaceae;g__Desulfurella;s__	NODE_2078_length_6184_cov_9.946343	1	1	261	260	1	H	formate hydrogenlyase	fhl subunit 3	NiFe-hydro 3 hycC	hys:HydSN_0584 formate hydrogenlyase subunit 3/multisubunit Na+/H+ antiporter, MnhD subunit	7.439e-16	UniRef90_A0A1X4XVA0 NADH-ubiquinone oxidoreductase chain M n=2 Tax=Desulfurella TaxID=33001 RepID=A0A1X4XVA0_9DELT	1.257e-18
TVZ.SD19.291	Thermotogota	f__Fervidobacteriaceae;g__Fervidobacterium;s__Fervidobacterium pennivorans_A	NODE_680_length_24681_cov_14.303983	13	8525	9901	1376	1	H	formate hydrogenlyase	fhl subunit 3	NiFe-hydro 3 hycC	fpe:Ferpe_2016 formate hydrogenlyase subunit 3/multisubunit Na+/H+ antiporter, MnhD subunit	5.092e-253	UniRef90_A0A172T444 NADH-ubiquinone oxidoreductase n=2 Tax=Fervidobacterium pennivorans TaxID=93466 RepID=A0A172T444_FERPE	1.638e-277	Proton-conducting membrane transporter [PF00361.23]
TVZ.SD19.291	Thermotogota	f__Fervidobacteriaceae;g__Fervidobacterium;s__Fervidobacterium pennivorans_A	NODE_680_length_24681_cov_14.303983	14	9904	11727	1823	1	H	formate hydrogenlyase	fhl subunit 3	NiFe-hydro 3 hycC	fpe:Ferpe_2015 formate hydrogenlyase subunit 3/multisubunit Na+/H+ antiporter, MnhD subunit	0	UniRef90_H9UEW9 Formate hydrogenlyase subunit 3/multisubunit Na+/H+ antiporter, MnhD subunit n=5 Tax=Fervidobacterium TaxID=2422 RepID=H9UEW9_FERPD	0	Proton-conducting membrane transporter [PF00361.23]
TVZ.SD19.231	Thermoplasmatota	f__GCA-001856825;g__;s__	NODE_1599_length_2637_cov_7.125394	1	1	645	644	-1	H	formate hydrogenlyase	fhl subunit 3	NiFe-hydro 3 hycC	tvo:TVG1532638 TVG1532638; formate hydrogenlyase subunit 3	2.139e-100	UniRef90_T0N953 NADH-quinone oxidoreductase subunit D domain-containing protein n=1 Tax=Thermoplasmatales archaeon A-plasma TaxID=667135 RepID=T0N953_9ARCH	7.33e-100
TVZ.SD19.232	Thermoplasmatota	f__GCA-001856825;g__;s__	NODE_1471_length_3012_cov_12.596015	3	2169	3011	842	-1	H	formate hydrogenlyase	fhl subunit 3	NiFe-hydro 3 hycC	tvo:TVG1532638 TVG1532638; formate hydrogenlyase subunit 3	2.012e-127	UniRef90_T0N953 NADH-quinone oxidoreductase subunit D domain-containing protein n=1 Tax=Thermoplasmatales archaeon A-plasma TaxID=667135 RepID=T0N953_9ARCH	6.9e-127	Respiratory-chain NADH dehydrogenase, 49 Kd subunit [PF00346.22]; Nickel-dependent hydrogenase [PF00374.22]
TVZ.SD19.233	Thermoplasmatota	f__GCA-001856825;g__;s__	NODE_166_length_19980_cov_410.528686	5	3437	4606	1169	-1	H	formate hydrogenlyase	fhl subunit 3	NiFe-hydro 3 hycC	tvo:TVG1532638 TVG1532638; formate hydrogenlyase subunit 3	8.668e-188	UniRef90_T0N953 NADH-quinone oxidoreductase subunit D domain-containing protein n=1 Tax=Thermoplasmatales archaeon A-plasma TaxID=667135 RepID=T0N953_9ARCH	6.161e-188	Respiratory-chain NADH dehydrogenase, 49 Kd subunit [PF00346.22]
TVZ.SD19.234	Thermoplasmatota	f__GCA-001856825;g__;s__	NODE_1546_length_4228_cov_40.296099	1	14	1183	1169	-1	H	formate hydrogenlyase	fhl subunit 3	NiFe-hydro 3 hycC	tvo:TVG1532638 TVG1532638; formate hydrogenlyase subunit 3	1.187e-187	UniRef90_T0N953 NADH-quinone oxidoreductase subunit D domain-containing protein n=1 Tax=Thermoplasmatales archaeon A-plasma TaxID=667135 RepID=T0N953_9ARCH	6.161e-188	Respiratory-chain NADH dehydrogenase, 49 Kd subunit [PF00346.22]
TVZ.SD19.235	Thermoplasmatota	f__GCA-001856825;g__;s__	NODE_1272_length_4024_cov_24.453225	1	14	1183	1169	-1	H	formate hydrogenlyase	fhl subunit 3	NiFe-hydro 3 hycC	tvo:TVG1532638 TVG1532638; formate hydrogenlyase subunit 3	1.187e-187	UniRef90_T0N953 NADH-quinone oxidoreductase subunit D domain-containing protein n=1 Tax=Thermoplasmatales archaeon A-plasma TaxID=667135 RepID=T0N953_9ARCH	6.161e-188	Respiratory-chain NADH dehydrogenase, 49 Kd subunit [PF00346.22]
TVZ.SD19.238	Thermoplasmatota	f__GCA-001856825;g__;s__	NODE_391_length_7777_cov_155.773971	4	2782	3951	1169	-1	H	formate hydrogenlyase	fhl subunit 3	NiFe-hydro 3 hycC	tvo:TVG1532638 TVG1532638; formate hydrogenlyase subunit 3	3.722e-189	UniRef90_Q978D6 Formate hydrogenlyase subunit 3 n=1 Tax=Thermoplasma volcanium (strain ATCC 51530 / DSM 4299 / JCM 9571 / NBRC 15438 / GSS1) TaxID=273116 RepID=Q978D6_THEVO	2.396e-188	Respiratory-chain NADH dehydrogenase, 49 Kd subunit [PF00346.22]
TVZ.SD19.238	Thermoplasmatota	f__GCA-001856825;g__;s__	NODE_542_length_6343_cov_32.573694	4	3178	4347	1169	1	H	formate hydrogenlyase	fhl subunit 3	NiFe-hydro 3 hycC	tvo:TVG1532638 TVG1532638; formate hydrogenlyase subunit 3	1.187e-187	UniRef90_T0N953 NADH-quinone oxidoreductase subunit D domain-containing protein n=1 Tax=Thermoplasmatales archaeon A-plasma TaxID=667135 RepID=T0N953_9ARCH	6.161e-188	Respiratory-chain NADH dehydrogenase, 49 Kd subunit [PF00346.22]
TVZ.SD19.240	Thermoplasmatota	f__Thermoplasmataceae;g__;s__	NODE_1085_length_3231_cov_20.673647	2	558	1727	1169	1	H	formate hydrogenlyase	fhl subunit 3	NiFe-hydro 3 hycC	tvo:TVG1532638 TVG1532638; formate hydrogenlyase subunit 3	7.851e-187	UniRef90_Q978D6 Formate hydrogenlyase subunit 3 n=1 Tax=Thermoplasma volcanium (strain ATCC 51530 / DSM 4299 / JCM 9571 / NBRC 15438 / GSS1) TaxID=273116 RepID=Q978D6_THEVO	5.054e-186	Respiratory-chain NADH dehydrogenase, 49 Kd subunit [PF00346.22]
TVZ.SD19.240	Thermoplasmatota	f__Thermoplasmataceae;g__;s__	NODE_399_length_6149_cov_55.019097	2	415	1584	1169	-1	H	formate hydrogenlyase	fhl subunit 3	NiFe-hydro 3 hycC	tvo:TVG1532638 TVG1532638; formate hydrogenlyase subunit 3	1.598e-190	UniRef90_Q978D6 Formate hydrogenlyase subunit 3 n=1 Tax=Thermoplasma volcanium (strain ATCC 51530 / DSM 4299 / JCM 9571 / NBRC 15438 / GSS1) TaxID=273116 RepID=Q978D6_THEVO	1.029e-189	Respiratory-chain NADH dehydrogenase, 49 Kd subunit [PF00346.22]
TVZ.SD19.242	Thermoplasmatota	f__Thermoplasmataceae;g__;s__	NODE_1627_length_4638_cov_155.323432	4	3054	4223	1169	1	H	formate hydrogenlyase	fhl subunit 3	NiFe-hydro 3 hycC	tvo:TVG1532638 TVG1532638; formate hydrogenlyase subunit 3	1.057e-189	UniRef90_Q978D6 Formate hydrogenlyase subunit 3 n=1 Tax=Thermoplasma volcanium (strain ATCC 51530 / DSM 4299 / JCM 9571 / NBRC 15438 / GSS1) TaxID=273116 RepID=Q978D6_THEVO	6.801e-189	Respiratory-chain NADH dehydrogenase, 49 Kd subunit [PF00346.22]
TVZ.SD19.242	Thermoplasmatota	f__Thermoplasmataceae;g__;s__	NODE_3249_length_3078_cov_125.940020	3	2518	3075	557	-1	H	formate hydrogenlyase	fhl subunit 3	NiFe-hydro 3 hycC	tvo:TVG1532638 TVG1532638; formate hydrogenlyase subunit 3	1.016e-83	UniRef90_Q978D6 Formate hydrogenlyase subunit 3 n=1 Tax=Thermoplasma volcanium (strain ATCC 51530 / DSM 4299 / JCM 9571 / NBRC 15438 / GSS1) TaxID=273116 RepID=Q978D6_THEVO	6.543e-83	Respiratory-chain NADH dehydrogenase, 49 Kd subunit [PF00346.22]; Nickel-dependent hydrogenase [PF00374.22]
TVZ.SD19.243	Thermoplasmatota	f__Thermoplasmataceae;g__;s__	NODE_1938_length_3553_cov_13.922942	3	1902	3071	1169	-1	H	formate hydrogenlyase	fhl subunit 3	NiFe-hydro 3 hycC	tvo:TVG1532638 TVG1532638; formate hydrogenlyase subunit 3	3.722e-189	UniRef90_Q978D6 Formate hydrogenlyase subunit 3 n=1 Tax=Thermoplasma volcanium (strain ATCC 51530 / DSM 4299 / JCM 9571 / NBRC 15438 / GSS1) TaxID=273116 RepID=Q978D6_THEVO	2.396e-188	Respiratory-chain NADH dehydrogenase, 49 Kd subunit [PF00346.22]
TVZ.SD19.243	Thermoplasmatota	f__Thermoplasmataceae;g__;s__	NODE_409_length_10796_cov_52.967101	3	1049	2218	1169	-1	H	formate hydrogenlyase	fhl subunit 3	NiFe-hydro 3 hycC	tvo:TVG1532638 TVG1532638; formate hydrogenlyase subunit 3	8.514e-191	UniRef90_Q978D6 Formate hydrogenlyase subunit 3 n=1 Tax=Thermoplasma volcanium (strain ATCC 51530 / DSM 4299 / JCM 9571 / NBRC 15438 / GSS1) TaxID=273116 RepID=Q978D6_THEVO	5.481e-190	Respiratory-chain NADH dehydrogenase, 49 Kd subunit [PF00346.22]
TVZ.SD19.243	Thermoplasmatota	f__Thermoplasmataceae;g__;s__	NODE_439_length_10268_cov_66.597673	9	7196	8365	1169	1	H	formate hydrogenlyase	fhl subunit 3	NiFe-hydro 3 hycC	tvo:TVG1532638 TVG1532638; formate hydrogenlyase subunit 3	1.473e-186	UniRef90_Q978D6 Formate hydrogenlyase subunit 3 n=1 Tax=Thermoplasma volcanium (strain ATCC 51530 / DSM 4299 / JCM 9571 / NBRC 15438 / GSS1) TaxID=273116 RepID=Q978D6_THEVO	9.485e-186	Respiratory-chain NADH dehydrogenase, 49 Kd subunit [PF00346.22]; Nickel-dependent hydrogenase [PF00374.22]
TVZ.SD19.239	Thermoplasmatota	f__Thermoplasmataceae;g__UBA509;s__	NODE_1367_length_4402_cov_95.636491	5	4199	4399	200	1	H	formate hydrogenlyase	fhl subunit 3	NiFe-hydro 3 hycC	tvo:TVG1532638 TVG1532638; formate hydrogenlyase subunit 3	9.488e-15	UniRef90_Q978D6 Formate hydrogenlyase subunit 3 n=1 Tax=Thermoplasma volcanium (strain ATCC 51530 / DSM 4299 / JCM 9571 / NBRC 15438 / GSS1) TaxID=273116 RepID=Q978D6_THEVO	6.108e-14
TVZ.SD19.239	Thermoplasmatota	f__Thermoplasmataceae;g__UBA509;s__	NODE_332_length_12769_cov_82.262458	1	2	1093	1091	1	H	formate hydrogenlyase	fhl subunit 3	NiFe-hydro 3 hycC	tvo:TVG1532638 TVG1532638; formate hydrogenlyase subunit 3	1.575e-154	UniRef90_T0N953 NADH-quinone oxidoreductase subunit D domain-containing protein n=1 Tax=Thermoplasmatales archaeon A-plasma TaxID=667135 RepID=T0N953_9ARCH	5.972e-155	Respiratory-chain NADH dehydrogenase, 49 Kd subunit [PF00346.22]; Nickel-dependent hydrogenase [PF00374.22]
TVZ.SD19.113	Proteobacteria	f__Acidithiobacillaceae;g__;s__	NODE_37_length_43942_cov_98.174096	35	36292	37233	941	1	H	formate hydrogenlyase	fhl subunit 4	NiFe-hydro 3 hycD	acz:Acaty_c1641 Formate hydrogenlyase subunit 4	2.268e-171	UniRef90_A0A1E7YKR3 Formate hydrogenlyase n=3 Tax=Acidithiobacillus TaxID=119977 RepID=A0A1E7YKR3_9PROT	1.392e-176	NADH dehydrogenase [PF00146.24]
TVZ.SD19.113	Proteobacteria	f__Acidithiobacillaceae;g__;s__	NODE_563_length_10045_cov_89.634402	7	6389	7339	950	-1	H	formate hydrogenlyase	fhl subunit 4	NiFe-hydro 3 hycD	acz:Acaty_c1414 Formate hydrogenlyase subunit 4	4.356e-125	UniRef90_UPI001C07C988 NADH-quinone oxidoreductase subunit H n=1 Tax=unclassified Acidithiobacillus TaxID=2614800 RepID=UPI001C07C988	1.186e-128	NADH dehydrogenase [PF00146.24]
TVZ.SD19.88	Proteobacteria	f__Acidithiobacillaceae;g__;s__	NODE_40_length_19323_cov_58.715982	14	10581	11522	941	-1	H	formate hydrogenlyase	fhl subunit 4	NiFe-hydro 3 hycD	acz:Acaty_c1641 Formate hydrogenlyase subunit 4	5.837e-171	UniRef90_A0A1E7YKR3 Formate hydrogenlyase n=3 Tax=Acidithiobacillus TaxID=119977 RepID=A0A1E7YKR3_9PROT	6.106e-175	NADH dehydrogenase [PF00146.24]
TVZ.SD19.88	Proteobacteria	f__Acidithiobacillaceae;g__;s__	NODE_580_length_4886_cov_54.249842	2	670	1620	950	-1	H	formate hydrogenlyase	fhl subunit 4	NiFe-hydro 3 hycD	acz:Acaty_c1414 Formate hydrogenlyase subunit 4	1.534e-124	UniRef90_UPI001C07C988 NADH-quinone oxidoreductase subunit H n=1 Tax=unclassified Acidithiobacillus TaxID=2614800 RepID=UPI001C07C988	6.321e-129	NADH dehydrogenase [PF00146.24]
TVZ.SD19.89	Proteobacteria	f__Acidithiobacillaceae;g__;s__	NODE_12_length_115814_cov_68.463380	44	43619	44560	941	-1	H	formate hydrogenlyase	fhl subunit 4	NiFe-hydro 3 hycD	acz:Acaty_c1641 Formate hydrogenlyase subunit 4	1.655e-171	UniRef90_A0A1E7YKR3 Formate hydrogenlyase n=3 Tax=Acidithiobacillus TaxID=119977 RepID=A0A1E7YKR3_9PROT	1.571e-174	NADH dehydrogenase [PF00146.24]
TVZ.SD19.90	Proteobacteria	f__Acidithiobacillaceae;g__;s__	NODE_10164_length_2952_cov_5.227257	4	2748	2858	110	-1	H	formate hydrogenlyase	fhl subunit 4	NiFe-hydro 3 hycD	acz:Acaty_c1641 Formate hydrogenlyase subunit 4	4.173e-12	UniRef90_A0A1E7YKR3 Formate hydrogenlyase n=3 Tax=Acidithiobacillus TaxID=119977 RepID=A0A1E7YKR3_9PROT	1.421e-11
TVZ.SD19.90	Proteobacteria	f__Acidithiobacillaceae;g__;s__	NODE_5139_length_4633_cov_10.193520	3	1665	2615	950	-1	H	formate hydrogenlyase	fhl subunit 4	NiFe-hydro 3 hycD	acz:Acaty_c1414 Formate hydrogenlyase subunit 4	4.356e-125	UniRef90_UPI001C07C988 NADH-quinone oxidoreductase subunit H n=1 Tax=unclassified Acidithiobacillus TaxID=2614800 RepID=UPI001C07C988	1.186e-128	NADH dehydrogenase [PF00146.24]
TVZ.SD19.91	Proteobacteria	f__Acidithiobacillaceae;g__;s__	NODE_24_length_53639_cov_197.213148	14	10948	11889	941	-1	H	formate hydrogenlyase	fhl subunit 4	NiFe-hydro 3 hycD	acz:Acaty_c1641 Formate hydrogenlyase subunit 4	5.837e-171	UniRef90_A0A1E7YKR3 Formate hydrogenlyase n=3 Tax=Acidithiobacillus TaxID=119977 RepID=A0A1E7YKR3_9PROT	6.106e-175	NADH dehydrogenase [PF00146.24]
TVZ.SD19.91	Proteobacteria	f__Acidithiobacillaceae;g__;s__	NODE_285_length_14193_cov_175.195294	2	1179	2129	950	1	H	formate hydrogenlyase	fhl subunit 4	NiFe-hydro 3 hycD	acz:Acaty_c1414 Formate hydrogenlyase subunit 4	1.534e-124	UniRef90_UPI001C07C988 NADH-quinone oxidoreductase subunit H n=1 Tax=unclassified Acidithiobacillus TaxID=2614800 RepID=UPI001C07C988	6.321e-129	NADH dehydrogenase [PF00146.24]
TVZ.SD19.107	Proteobacteria	f__Acidithiobacillaceae;g__Acidithiobacillus_A;s__Acidithiobacillus_A caldus	NODE_1_length_225641_cov_13.881528	32	39928	40875	947	1	H	formate hydrogenlyase	fhl subunit 4	NiFe-hydro 3 hycD	acz:Acaty_c1414 Formate hydrogenlyase subunit 4	2.743e-185	UniRef90_A0A1E7YY73 Formate hydrogenlyase n=5 Tax=Acidithiobacillus caldus TaxID=33059 RepID=A0A1E7YY73_9PROT	1.766e-184	NADH dehydrogenase [PF00146.24]
TVZ.SD19.98	Proteobacteria	f__Acidithiobacillaceae;g__Acidithiobacillus_A;s__Acidithiobacillus_A caldus	NODE_583_length_19493_cov_6.858928	1	93	1040	947	-1	H	formate hydrogenlyase	fhl subunit 4	NiFe-hydro 3 hycD	acz:Acaty_c1414 Formate hydrogenlyase subunit 4	2.743e-185	UniRef90_A0A1E7YY73 Formate hydrogenlyase n=5 Tax=Acidithiobacillus caldus TaxID=33059 RepID=A0A1E7YY73_9PROT	1.766e-184	NADH dehydrogenase [PF00146.24]
TVZ.SD19.109	Proteobacteria	f__Acidithiobacillaceae;g__UBA2486;s__UBA2486 sp002341825	NODE_156_length_11235_cov_7.053530	7	4841	5788	947	-1	H	formate hydrogenlyase	fhl subunit 4	NiFe-hydro 3 hycD	acz:Acaty_c1414 Formate hydrogenlyase subunit 4	5.672e-144	UniRef90_UPI001C07C988 NADH-quinone oxidoreductase subunit H n=1 Tax=unclassified Acidithiobacillus TaxID=2614800 RepID=UPI001C07C988	1.279e-158	NADH dehydrogenase [PF00146.24]
TVZ.SD19.109	Proteobacteria	f__Acidithiobacillaceae;g__UBA2486;s__UBA2486 sp002341825	NODE_6_length_53700_cov_8.028732	38	37998	38939	941	1	H	formate hydrogenlyase	fhl subunit 4	NiFe-hydro 3 hycD	acz:Acaty_c1641 Formate hydrogenlyase subunit 4	5.837e-171	UniRef90_A0A1E7YKR3 Formate hydrogenlyase n=3 Tax=Acidithiobacillus TaxID=119977 RepID=A0A1E7YKR3_9PROT	1.119e-177	NADH dehydrogenase [PF00146.24]
TVZ.SD19.110	Proteobacteria	f__Acidithiobacillaceae;g__UBA2486;s__UBA2486 sp002341825	NODE_20_length_46570_cov_8.520218	9	7630	8571	941	-1	H	formate hydrogenlyase	fhl subunit 4	NiFe-hydro 3 hycD	acz:Acaty_c1641 Formate hydrogenlyase subunit 4	5.837e-171	UniRef90_A0A1E7YKR3 Formate hydrogenlyase n=3 Tax=Acidithiobacillus TaxID=119977 RepID=A0A1E7YKR3_9PROT	1.119e-177	NADH dehydrogenase [PF00146.24]
TVZ.SD19.111	Proteobacteria	f__Acidithiobacillaceae;g__UBA2486;s__UBA2486 sp002341825	NODE_230_length_13276_cov_10.968880	9	6882	7829	947	-1	H	formate hydrogenlyase	fhl subunit 4	NiFe-hydro 3 hycD	acz:Acaty_c1414 Formate hydrogenlyase subunit 4	5.672e-144	UniRef90_UPI001C07C988 NADH-quinone oxidoreductase subunit H n=1 Tax=unclassified Acidithiobacillus TaxID=2614800 RepID=UPI001C07C988	1.279e-158	NADH dehydrogenase [PF00146.24]
TVZ.SD19.111	Proteobacteria	f__Acidithiobacillaceae;g__UBA2486;s__UBA2486 sp002341825	NODE_25_length_53700_cov_14.022930	38	37998	38939	941	1	H	formate hydrogenlyase	fhl subunit 4	NiFe-hydro 3 hycD	acz:Acaty_c1641 Formate hydrogenlyase subunit 4	5.837e-171	UniRef90_A0A1E7YKR3 Formate hydrogenlyase n=3 Tax=Acidithiobacillus TaxID=119977 RepID=A0A1E7YKR3_9PROT	1.119e-177	NADH dehydrogenase [PF00146.24]
TVZ.SD19.112	Proteobacteria	f__Acidithiobacillaceae;g__UBA2486;s__UBA2486 sp002341825	NODE_18_length_53700_cov_13.017817	38	37998	38939	941	1	H	formate hydrogenlyase	fhl subunit 4	NiFe-hydro 3 hycD	acz:Acaty_c1641 Formate hydrogenlyase subunit 4	5.837e-171	UniRef90_A0A1E7YKR3 Formate hydrogenlyase n=3 Tax=Acidithiobacillus TaxID=119977 RepID=A0A1E7YKR3_9PROT	1.119e-177	NADH dehydrogenase [PF00146.24]
TVZ.SD19.112	Proteobacteria	f__Acidithiobacillaceae;g__UBA2486;s__UBA2486 sp002341825	NODE_282_length_10970_cov_10.972767	6	4577	5524	947	-1	H	formate hydrogenlyase	fhl subunit 4	NiFe-hydro 3 hycD	acz:Acaty_c1414 Formate hydrogenlyase subunit 4	5.672e-144	UniRef90_UPI001C07C988 NADH-quinone oxidoreductase subunit H n=1 Tax=unclassified Acidithiobacillus TaxID=2614800 RepID=UPI001C07C988	1.279e-158	NADH dehydrogenase [PF00146.24]
TVZ.SD19.229	Thermoplasmatota	f__ARK-15;g__;s__	NODE_162_length_15256_cov_163.053514	9	7932	9278	1346	1	H	formate hydrogenlyase	fhl subunit 4	NiFe-hydro 3 hycD	tvo:TVG1531482 TVG1531482; formate hydrogenlyase subunit 4	7.639e-214	UniRef90_Q978D7 Formate hydrogenlyase subunit 4 n=1 Tax=Thermoplasma volcanium (strain ATCC 51530 / DSM 4299 / JCM 9571 / NBRC 15438 / GSS1) TaxID=273116 RepID=Q978D7_THEVO	4.917e-213	Proton-conducting membrane transporter [PF00361.23]
TVZ.SD19.246	Thermoplasmatota	f__ARK-15;g__;s__	NODE_238_length_12969_cov_15.884442	9	7914	9260	1346	1	H	formate hydrogenlyase	fhl subunit 4	NiFe-hydro 3 hycD	tvo:TVG1531482 TVG1531482; formate hydrogenlyase subunit 4	1.584e-214	UniRef90_Q978D7 Formate hydrogenlyase subunit 4 n=1 Tax=Thermoplasma volcanium (strain ATCC 51530 / DSM 4299 / JCM 9571 / NBRC 15438 / GSS1) TaxID=273116 RepID=Q978D7_THEVO	1.019e-213	Proton-conducting membrane transporter [PF00361.23]
TVZ.SD19.247	Thermoplasmatota	f__ARK-15;g__;s__	NODE_7_length_141902_cov_86.898621	50	48473	49819	1346	-1	H	formate hydrogenlyase	fhl subunit 4	NiFe-hydro 3 hycD	tvo:TVG1531482 TVG1531482; formate hydrogenlyase subunit 4	1.174e-211	UniRef90_Q978D7 Formate hydrogenlyase subunit 4 n=1 Tax=Thermoplasma volcanium (strain ATCC 51530 / DSM 4299 / JCM 9571 / NBRC 15438 / GSS1) TaxID=273116 RepID=Q978D7_THEVO	7.558e-211	Proton-conducting membrane transporter [PF00361.23]
TVZ.SD19.250	Thermoplasmatota	f__ARK-15;g__;s__	NODE_64_length_15244_cov_282.775804	9	7920	9266	1346	1	H	formate hydrogenlyase	fhl subunit 4	NiFe-hydro 3 hycD	tvo:TVG1531482 TVG1531482; formate hydrogenlyase subunit 4	7.639e-214	UniRef90_Q978D7 Formate hydrogenlyase subunit 4 n=1 Tax=Thermoplasma volcanium (strain ATCC 51530 / DSM 4299 / JCM 9571 / NBRC 15438 / GSS1) TaxID=273116 RepID=Q978D7_THEVO	4.917e-213	Proton-conducting membrane transporter [PF00361.23]
TVZ.SD19.42	Campylobacterota	f__Desulfurellaceae;g__;s__	NODE_670_length_24920_cov_59.584520	2	423	1373	950	-1	H	formate hydrogenlyase	fhl subunit 4	NiFe-hydro 3 hycD	hho:HydHO_0578 formate hydrogenlyase subunit 4 (HycD)	1.894e-142	UniRef90_A0A1X4XVA7 Formate hydrogenlyase subunit 4 n=2 Tax=Desulfurella TaxID=33001 RepID=A0A1X4XVA7_9DELT	3.393e-145	NADH dehydrogenase [PF00146.24]
TVZ.SD19.39	Campylobacterota	f__Desulfurellaceae;g__Desulfurella;s__	NODE_1026_length_5369_cov_12.976345	4	2163	3113	950	1	H	formate hydrogenlyase	fhl subunit 4	NiFe-hydro 3 hycD	hho:HydHO_0578 formate hydrogenlyase subunit 4 (HycD)	1.009e-142	UniRef90_A0A1X4XVA7 Formate hydrogenlyase subunit 4 n=2 Tax=Desulfurella TaxID=33001 RepID=A0A1X4XVA7_9DELT	3.393e-145	NADH dehydrogenase [PF00146.24]
TVZ.SD19.40	Campylobacterota	f__Desulfurellaceae;g__Desulfurella;s__	NODE_191_length_35202_cov_23.146800	33	32678	33628	950	-1	H	formate hydrogenlyase	fhl subunit 4	NiFe-hydro 3 hycD	hho:HydHO_0578 formate hydrogenlyase subunit 4 (HycD)	1.894e-142	UniRef90_A0A1X4XVA7 Formate hydrogenlyase subunit 4 n=2 Tax=Desulfurella TaxID=33001 RepID=A0A1X4XVA7_9DELT	2.733e-146	NADH dehydrogenase [PF00146.24]
TVZ.SD19.41	Campylobacterota	f__Desulfurellaceae;g__Desulfurella;s__	NODE_1333_length_8727_cov_12.597674	3	2374	3324	950	1	H	formate hydrogenlyase	fhl subunit 4	NiFe-hydro 3 hycD	hho:HydHO_0578 formate hydrogenlyase subunit 4 (HycD)	1.009e-142	UniRef90_A0A1X4XVA7 Formate hydrogenlyase subunit 4 n=2 Tax=Desulfurella TaxID=33001 RepID=A0A1X4XVA7_9DELT	3.393e-145	NADH dehydrogenase [PF00146.24]
TVZ.SD19.233	Thermoplasmatota	f__GCA-001856825;g__;s__	NODE_166_length_19980_cov_410.528686	6	4593	5936	1343	-1	H	formate hydrogenlyase	fhl subunit 4	NiFe-hydro 3 hycD	tvo:TVG1531482 TVG1531482; formate hydrogenlyase subunit 4	2.492e-219	UniRef90_Q978D7 Formate hydrogenlyase subunit 4 n=1 Tax=Thermoplasma volcanium (strain ATCC 51530 / DSM 4299 / JCM 9571 / NBRC 15438 / GSS1) TaxID=273116 RepID=Q978D7_THEVO	1.604e-218	Proton-conducting membrane transporter [PF00361.23]
TVZ.SD19.234	Thermoplasmatota	f__GCA-001856825;g__;s__	NODE_1546_length_4228_cov_40.296099	2	1170	2513	1343	-1	H	formate hydrogenlyase	fhl subunit 4	NiFe-hydro 3 hycD	tvo:TVG1531482 TVG1531482; formate hydrogenlyase subunit 4	2.492e-219	UniRef90_Q978D7 Formate hydrogenlyase subunit 4 n=1 Tax=Thermoplasma volcanium (strain ATCC 51530 / DSM 4299 / JCM 9571 / NBRC 15438 / GSS1) TaxID=273116 RepID=Q978D7_THEVO	1.604e-218	Proton-conducting membrane transporter [PF00361.23]
TVZ.SD19.235	Thermoplasmatota	f__GCA-001856825;g__;s__	NODE_1272_length_4024_cov_24.453225	2	1170	2513	1343	-1	H	formate hydrogenlyase	fhl subunit 4	NiFe-hydro 3 hycD	tvo:TVG1531482 TVG1531482; formate hydrogenlyase subunit 4	2.492e-219	UniRef90_Q978D7 Formate hydrogenlyase subunit 4 n=1 Tax=Thermoplasma volcanium (strain ATCC 51530 / DSM 4299 / JCM 9571 / NBRC 15438 / GSS1) TaxID=273116 RepID=Q978D7_THEVO	1.604e-218	Proton-conducting membrane transporter [PF00361.23]
TVZ.SD19.238	Thermoplasmatota	f__GCA-001856825;g__;s__	NODE_391_length_7777_cov_155.773971	5	3938	5284	1346	-1	H	formate hydrogenlyase	fhl subunit 4	NiFe-hydro 3 hycD	tvo:TVG1531482 TVG1531482; formate hydrogenlyase subunit 4	1.584e-214	UniRef90_Q978D7 Formate hydrogenlyase subunit 4 n=1 Tax=Thermoplasma volcanium (strain ATCC 51530 / DSM 4299 / JCM 9571 / NBRC 15438 / GSS1) TaxID=273116 RepID=Q978D7_THEVO	1.019e-213	Proton-conducting membrane transporter [PF00361.23]
TVZ.SD19.238	Thermoplasmatota	f__GCA-001856825;g__;s__	NODE_542_length_6343_cov_32.573694	3	1848	3191	1343	1	H	formate hydrogenlyase	fhl subunit 4	NiFe-hydro 3 hycD	tvo:TVG1531482 TVG1531482; formate hydrogenlyase subunit 4	2.492e-219	UniRef90_Q978D7 Formate hydrogenlyase subunit 4 n=1 Tax=Thermoplasma volcanium (strain ATCC 51530 / DSM 4299 / JCM 9571 / NBRC 15438 / GSS1) TaxID=273116 RepID=Q978D7_THEVO	1.604e-218	Proton-conducting membrane transporter [PF00361.23]
TVZ.SD19.289	Thermotogota	f__Mesoaciditogaceae;g__Athalassotoga;s__	NODE_328_length_6583_cov_28.771213	7	5842	6582	740	-1	H	formate hydrogenlyase	fhl subunit 4	NiFe-hydro 3 hycD	hmr:Hipma_1312 respiratory-chain NADH dehydrogenase subunit 1	7.471e-98	UniRef90_A0A7V3RF24 Formate hydrogenlyase subunit 4 n=1 Tax=Mesoaciditoga lauensis TaxID=1495039 RepID=A0A7V3RF24_9BACT	3.245e-132	NADH dehydrogenase [PF00146.24]
TVZ.SD19.292	Thermotogota	f__Mesoaciditogaceae;g__Athalassotoga;s__	NODE_2947_length_6781_cov_24.286444	1	198	1136	938	1	H	formate hydrogenlyase	fhl subunit 4	NiFe-hydro 3 hycD	hmr:Hipma_1312 respiratory-chain NADH dehydrogenase subunit 1	7.069e-119	UniRef90_A0A7V3RF24 Formate hydrogenlyase subunit 4 n=1 Tax=Mesoaciditoga lauensis TaxID=1495039 RepID=A0A7V3RF24_9BACT	9.452e-167	NADH dehydrogenase [PF00146.24]
TVZ.SD19.293	Thermotogota	f__Mesoaciditogaceae;g__Athalassotoga;s__	NODE_468_length_8689_cov_23.997322	2	161	1099	938	1	H	formate hydrogenlyase	fhl subunit 4	NiFe-hydro 3 hycD	hmr:Hipma_1312 respiratory-chain NADH dehydrogenase subunit 1	9.683e-119	UniRef90_A0A7V3RF24 Formate hydrogenlyase subunit 4 n=1 Tax=Mesoaciditoga lauensis TaxID=1495039 RepID=A0A7V3RF24_9BACT	1.295e-166	NADH dehydrogenase [PF00146.24]
TVZ.SD19.295	Thermotogota	f__Mesoaciditogaceae;g__Athalassotoga;s__	NODE_2136_length_6078_cov_99.038649	1	2	709	707	1	H	formate hydrogenlyase	fhl subunit 4	NiFe-hydro 3 hycD	hmr:Hipma_1312 respiratory-chain NADH dehydrogenase subunit 1	4.245e-94	UniRef90_A0A7V3RF24 Formate hydrogenlyase subunit 4 n=1 Tax=Mesoaciditoga lauensis TaxID=1495039 RepID=A0A7V3RF24_9BACT	5.834e-127	NADH dehydrogenase [PF00146.24]
TVZ.SD19.296	Thermotogota	f__Mesoaciditogaceae;g__Athalassotoga;s__	NODE_281_length_14281_cov_52.256747	9	7608	8546	938	-1	H	formate hydrogenlyase	fhl subunit 4	NiFe-hydro 3 hycD	hmr:Hipma_1312 respiratory-chain NADH dehydrogenase subunit 1	7.069e-119	UniRef90_A0A7V3RF24 Formate hydrogenlyase subunit 4 n=1 Tax=Mesoaciditoga lauensis TaxID=1495039 RepID=A0A7V3RF24_9BACT	9.452e-167	NADH dehydrogenase [PF00146.24]
TVZ.SD19.297	Thermotogota	f__Mesoaciditogaceae;g__Athalassotoga;s__	NODE_388_length_6279_cov_94.902471	6	5538	6278	740	-1	H	formate hydrogenlyase	fhl subunit 4	NiFe-hydro 3 hycD	hmr:Hipma_1312 respiratory-chain NADH dehydrogenase subunit 1	7.471e-98	UniRef90_A0A7V3RF24 Formate hydrogenlyase subunit 4 n=1 Tax=Mesoaciditoga lauensis TaxID=1495039 RepID=A0A7V3RF24_9BACT	3.245e-132	NADH dehydrogenase [PF00146.24]
TVZ.SD19.298	Thermotogota	f__Mesoaciditogaceae;g__DTPE01;s__	NODE_373_length_13326_cov_6.377756	13	12992	13324	332	1	H	formate hydrogenlyase	fhl subunit 4	NiFe-hydro 3 hycD	tnr:Thena_1061 respiratory-chain NADH dehydrogenase subunit 1	2.064e-36	UniRef90_A0A7C2TZ69 Formate hydrogenlyase subunit 4 n=2 Tax=Mesoaciditoga TaxID=1495038 RepID=A0A7C2TZ69_9BACT	8.345e-52	NADH dehydrogenase [PF00146.24]
TVZ.SD19.240	Thermoplasmatota	f__Thermoplasmataceae;g__;s__	NODE_1085_length_3231_cov_20.673647	1	2	571	569	1	H	formate hydrogenlyase	fhl subunit 4	NiFe-hydro 3 hycD	tvo:TVG1531482 TVG1531482; formate hydrogenlyase subunit 4	8.101e-83	UniRef90_T0LVS6 NADH:quinone oxidoreductase/Mrp antiporter membrane subunit domain-containing protein n=1 Tax=Thermoplasmatales archaeon A-plasma TaxID=667135 RepID=T0LVS6_9ARCH	2.692e-85	Proton-conducting membrane transporter [PF00361.23]
TVZ.SD19.240	Thermoplasmatota	f__Thermoplasmataceae;g__;s__	NODE_399_length_6149_cov_55.019097	3	1571	2914	1343	-1	H	formate hydrogenlyase	fhl subunit 4	NiFe-hydro 3 hycD	tvo:TVG1531482 TVG1531482; formate hydrogenlyase subunit 4	1.328e-219	UniRef90_Q978D7 Formate hydrogenlyase subunit 4 n=1 Tax=Thermoplasma volcanium (strain ATCC 51530 / DSM 4299 / JCM 9571 / NBRC 15438 / GSS1) TaxID=273116 RepID=Q978D7_THEVO	8.547e-219	Proton-conducting membrane transporter [PF00361.23]
TVZ.SD19.242	Thermoplasmatota	f__Thermoplasmataceae;g__;s__	NODE_1627_length_4638_cov_155.323432	3	1724	3067	1343	1	H	formate hydrogenlyase	fhl subunit 4	NiFe-hydro 3 hycD	tvo:TVG1531482 TVG1531482; formate hydrogenlyase subunit 4	9.692e-220	UniRef90_Q978D7 Formate hydrogenlyase subunit 4 n=1 Tax=Thermoplasma volcanium (strain ATCC 51530 / DSM 4299 / JCM 9571 / NBRC 15438 / GSS1) TaxID=273116 RepID=Q978D7_THEVO	6.239e-219	Proton-conducting membrane transporter [PF00361.23]
TVZ.SD19.243	Thermoplasmatota	f__Thermoplasmataceae;g__;s__	NODE_1938_length_3553_cov_13.922942	4	3058	3552	494	-1	H	formate hydrogenlyase	fhl subunit 4	NiFe-hydro 3 hycD	tvo:TVG1531482 TVG1531482; formate hydrogenlyase subunit 4	7.784e-68	UniRef90_T0LVS6 NADH:quinone oxidoreductase/Mrp antiporter membrane subunit domain-containing protein n=1 Tax=Thermoplasmatales archaeon A-plasma TaxID=667135 RepID=T0LVS6_9ARCH	3.414e-73	Proton-conducting membrane transporter [PF00361.23]
TVZ.SD19.243	Thermoplasmatota	f__Thermoplasmataceae;g__;s__	NODE_409_length_10796_cov_52.967101	4	2205	3548	1343	-1	H	formate hydrogenlyase	fhl subunit 4	NiFe-hydro 3 hycD	tvo:TVG1531482 TVG1531482; formate hydrogenlyase subunit 4	7.075e-220	UniRef90_Q978D7 Formate hydrogenlyase subunit 4 n=1 Tax=Thermoplasma volcanium (strain ATCC 51530 / DSM 4299 / JCM 9571 / NBRC 15438 / GSS1) TaxID=273116 RepID=Q978D7_THEVO	4.554e-219	Proton-conducting membrane transporter [PF00361.23]
TVZ.SD19.243	Thermoplasmatota	f__Thermoplasmataceae;g__;s__	NODE_439_length_10268_cov_66.597673	8	5863	7209	1346	1	H	formate hydrogenlyase	fhl subunit 4	NiFe-hydro 3 hycD	tvo:TVG1531482 TVG1531482; formate hydrogenlyase subunit 4	3.334e-212	UniRef90_Q978D7 Formate hydrogenlyase subunit 4 n=1 Tax=Thermoplasma volcanium (strain ATCC 51530 / DSM 4299 / JCM 9571 / NBRC 15438 / GSS1) TaxID=273116 RepID=Q978D7_THEVO	2.146e-211	Proton-conducting membrane transporter [PF00361.23]
TVZ.SD19.239	Thermoplasmatota	f__Thermoplasmataceae;g__UBA509;s__	NODE_1367_length_4402_cov_95.636491	4	2869	4206	1337	1	H	formate hydrogenlyase	fhl subunit 4	NiFe-hydro 3 hycD	tvo:TVG1531482 TVG1531482; formate hydrogenlyase subunit 4	2.042e-199	UniRef90_A0A7J3CAZ5 Hydrogenase 4 subunit F n=1 Tax=Euryarchaeota archaeon TaxID=2026739 RepID=A0A7J3CAZ5_9EURY	9.598e-199	Proton-conducting membrane transporter [PF00361.23]
TVZ.SD19.226	Thermoplasmatota	f__ARK-15;g__;s__	NODE_1552_length_7743_cov_29.017201	7	7066	7740	674	1	H	formate hydrogenlyase	fhl subunit 5	NiFe-hydro 3 hycE	tvo:TVG1529492 TVG1529492; formate hydrogenlyase subunit 5	6.263e-113	UniRef90_T0M4S0 Formate hydrogenlyase subunit 4 n=1 Tax=Thermoplasmatales archaeon A-plasma TaxID=667135 RepID=T0M4S0_9ARCH	1.48e-118	NADH dehydrogenase [PF00146.24]
TVZ.SD19.229	Thermoplasmatota	f__ARK-15;g__;s__	NODE_162_length_15256_cov_163.053514	7	6341	7285	944	1	H	formate hydrogenlyase	fhl subunit 5	NiFe-hydro 3 hycE	tvo:TVG1529492 TVG1529492; formate hydrogenlyase subunit 5	5.385e-160	UniRef90_T0M4S0 Formate hydrogenlyase subunit 4 n=1 Tax=Thermoplasmatales archaeon A-plasma TaxID=667135 RepID=T0M4S0_9ARCH	2.144e-167	NADH dehydrogenase [PF00146.24]
TVZ.SD19.246	Thermoplasmatota	f__ARK-15;g__;s__	NODE_238_length_12969_cov_15.884442	7	6323	7267	944	1	H	formate hydrogenlyase	fhl subunit 5	NiFe-hydro 3 hycE	tvo:TVG1529492 TVG1529492; formate hydrogenlyase subunit 5	9.17e-159	UniRef90_T0M4S0 Formate hydrogenlyase subunit 4 n=1 Tax=Thermoplasmatales archaeon A-plasma TaxID=667135 RepID=T0M4S0_9ARCH	3.653e-166	NADH dehydrogenase [PF00146.24]
TVZ.SD19.247	Thermoplasmatota	f__ARK-15;g__;s__	NODE_7_length_141902_cov_86.898621	52	50466	51410	944	-1	H	formate hydrogenlyase	fhl subunit 5	NiFe-hydro 3 hycE	tvo:TVG1529492 TVG1529492; formate hydrogenlyase subunit 5	2.14e-157	UniRef90_T0M4S0 Formate hydrogenlyase subunit 4 n=1 Tax=Thermoplasmatales archaeon A-plasma TaxID=667135 RepID=T0M4S0_9ARCH	1.638e-161	NADH dehydrogenase [PF00146.24]
TVZ.SD19.250	Thermoplasmatota	f__ARK-15;g__;s__	NODE_64_length_15244_cov_282.775804	7	6329	7273	944	1	H	formate hydrogenlyase	fhl subunit 5	NiFe-hydro 3 hycE	tvo:TVG1529492 TVG1529492; formate hydrogenlyase subunit 5	5.385e-160	UniRef90_T0M4S0 Formate hydrogenlyase subunit 4 n=1 Tax=Thermoplasmatales archaeon A-plasma TaxID=667135 RepID=T0M4S0_9ARCH	2.144e-167	NADH dehydrogenase [PF00146.24]
TVZ.SD19.40	Campylobacterota	f__Desulfurellaceae;g__Desulfurella;s__	NODE_191_length_35202_cov_23.146800	30	29474	30694	1220	-1	H	formate hydrogenlyase	fhl subunit 5	NiFe-hydro 3 hycE	dav:DESACE_03070 hypothetical protein	1.96e-144	UniRef90_A0A1X4XVB0 Formate hydrogenlyase subunit 5 n=1 Tax=Desulfurella amilsii TaxID=1562698 RepID=A0A1X4XVB0_9DELT	4.347e-152	Respiratory-chain NADH dehydrogenase, 49 Kd subunit [PF00346.22]
TVZ.SD19.41	Campylobacterota	f__Desulfurellaceae;g__Desulfurella;s__	NODE_1333_length_8727_cov_12.597674	6	5308	6528	1220	1	H	formate hydrogenlyase	fhl subunit 5	NiFe-hydro 3 hycE	dav:DESACE_03070 hypothetical protein	4.514e-146	UniRef90_A0A1X4XVB0 Formate hydrogenlyase subunit 5 n=1 Tax=Desulfurella amilsii TaxID=1562698 RepID=A0A1X4XVB0_9DELT	6.592e-153	Respiratory-chain NADH dehydrogenase, 49 Kd subunit [PF00346.22]
TVZ.SD19.233	Thermoplasmatota	f__GCA-001856825;g__;s__	NODE_166_length_19980_cov_410.528686	8	6583	7527	944	-1	H	formate hydrogenlyase	fhl subunit 5	NiFe-hydro 3 hycE	tvo:TVG1529492 TVG1529492; formate hydrogenlyase subunit 5	6.546e-162	UniRef90_T0M4S0 Formate hydrogenlyase subunit 4 n=1 Tax=Thermoplasmatales archaeon A-plasma TaxID=667135 RepID=T0M4S0_9ARCH	1.565e-167	NADH dehydrogenase [PF00146.24]
TVZ.SD19.234	Thermoplasmatota	f__GCA-001856825;g__;s__	NODE_1546_length_4228_cov_40.296099	4	3160	4104	944	-1	H	formate hydrogenlyase	fhl subunit 5	NiFe-hydro 3 hycE	tvo:TVG1529492 TVG1529492; formate hydrogenlyase subunit 5	8.136e-161	UniRef90_T0M4S0 Formate hydrogenlyase subunit 4 n=1 Tax=Thermoplasmatales archaeon A-plasma TaxID=667135 RepID=T0M4S0_9ARCH	1.036e-166	NADH dehydrogenase [PF00146.24]
TVZ.SD19.235	Thermoplasmatota	f__GCA-001856825;g__;s__	NODE_1272_length_4024_cov_24.453225	4	3160	4023	863	-1	H	formate hydrogenlyase	fhl subunit 5	NiFe-hydro 3 hycE	tvo:TVG1529492 TVG1529492; formate hydrogenlyase subunit 5	1.72e-148	UniRef90_T0M4S0 Formate hydrogenlyase subunit 4 n=1 Tax=Thermoplasmatales archaeon A-plasma TaxID=667135 RepID=T0M4S0_9ARCH	2.715e-153	NADH dehydrogenase [PF00146.24]
TVZ.SD19.238	Thermoplasmatota	f__GCA-001856825;g__;s__	NODE_391_length_7777_cov_155.773971	7	5931	6875	944	-1	H	formate hydrogenlyase	fhl subunit 5	NiFe-hydro 3 hycE	tvo:TVG1529492 TVG1529492; formate hydrogenlyase subunit 5	5.385e-160	UniRef90_T0M4S0 Formate hydrogenlyase subunit 4 n=1 Tax=Thermoplasmatales archaeon A-plasma TaxID=667135 RepID=T0M4S0_9ARCH	2.144e-167	NADH dehydrogenase [PF00146.24]
TVZ.SD19.238	Thermoplasmatota	f__GCA-001856825;g__;s__	NODE_542_length_6343_cov_32.573694	1	257	1201	944	1	H	formate hydrogenlyase	fhl subunit 5	NiFe-hydro 3 hycE	tvo:TVG1529492 TVG1529492; formate hydrogenlyase subunit 5	8.136e-161	UniRef90_T0M4S0 Formate hydrogenlyase subunit 4 n=1 Tax=Thermoplasmatales archaeon A-plasma TaxID=667135 RepID=T0M4S0_9ARCH	1.036e-166	NADH dehydrogenase [PF00146.24]
TVZ.SD19.240	Thermoplasmatota	f__Thermoplasmataceae;g__;s__	NODE_399_length_6149_cov_55.019097	5	3561	4505	944	-1	H	formate hydrogenlyase	fhl subunit 5	NiFe-hydro 3 hycE	tvo:TVG1529492 TVG1529492; formate hydrogenlyase subunit 5	2.601e-159	UniRef90_T0M4S0 Formate hydrogenlyase subunit 4 n=1 Tax=Thermoplasmatales archaeon A-plasma TaxID=667135 RepID=T0M4S0_9ARCH	4.026e-167	NADH dehydrogenase [PF00146.24]
TVZ.SD19.242	Thermoplasmatota	f__Thermoplasmataceae;g__;s__	NODE_1627_length_4638_cov_155.323432	1	133	1077	944	1	H	formate hydrogenlyase	fhl subunit 5	NiFe-hydro 3 hycE	tvo:TVG1529492 TVG1529492; formate hydrogenlyase subunit 5	1.115e-160	UniRef90_T0M4S0 Formate hydrogenlyase subunit 4 n=1 Tax=Thermoplasmatales archaeon A-plasma TaxID=667135 RepID=T0M4S0_9ARCH	6.703e-169	NADH dehydrogenase [PF00146.24]
TVZ.SD19.243	Thermoplasmatota	f__Thermoplasmataceae;g__;s__	NODE_409_length_10796_cov_52.967101	6	4195	5139	944	-1	H	formate hydrogenlyase	fhl subunit 5	NiFe-hydro 3 hycE	tvo:TVG1529492 TVG1529492; formate hydrogenlyase subunit 5	2.601e-159	UniRef90_T0M4S0 Formate hydrogenlyase subunit 4 n=1 Tax=Thermoplasmatales archaeon A-plasma TaxID=667135 RepID=T0M4S0_9ARCH	4.026e-167	NADH dehydrogenase [PF00146.24]
TVZ.SD19.243	Thermoplasmatota	f__Thermoplasmataceae;g__;s__	NODE_439_length_10268_cov_66.597673	6	4272	5216	944	1	H	formate hydrogenlyase	fhl subunit 5	NiFe-hydro 3 hycE	tvo:TVG1529492 TVG1529492; formate hydrogenlyase subunit 5	4.43e-158	UniRef90_T0M4S0 Formate hydrogenlyase subunit 4 n=1 Tax=Thermoplasmatales archaeon A-plasma TaxID=667135 RepID=T0M4S0_9ARCH	4.12e-164	NADH dehydrogenase [PF00146.24]
TVZ.SD19.239	Thermoplasmatota	f__Thermoplasmataceae;g__UBA509;s__	NODE_1367_length_4402_cov_95.636491	2	1278	2222	944	1	H	formate hydrogenlyase	fhl subunit 5	NiFe-hydro 3 hycE	tvo:TVG1529492 TVG1529492; formate hydrogenlyase subunit 5	1.494e-163	UniRef90_T0M4S0 Formate hydrogenlyase subunit 4 n=1 Tax=Thermoplasmatales archaeon A-plasma TaxID=667135 RepID=T0M4S0_9ARCH	6.081e-168	NADH dehydrogenase [PF00146.24]
TVZ.SD19.113	Proteobacteria	f__Acidithiobacillaceae;g__;s__	NODE_37_length_43942_cov_98.174096	39	40891	41682	791	1	H	formate hydrogenlyase	fhl subunit 7	NiFe-hydro 3 hycG	acz:Acaty_c1637 Formate hydrogenlyase subunit 7	4.77e-105	UniRef90_A0A1E7YKC5 NADH:ubiquinone oxidoreductase n=1 Tax=Acidithiobacillus caldus TaxID=33059 RepID=A0A1E7YKC5_9PROT	6.58e-141	NADH ubiquinone oxidoreductase, 20 Kd subunit [PF01058.25]; 4Fe-4S dicluster domain [PF12838.10]; 4Fe-4S dicluster domain [PF14697.9]; 4Fe-4S dicluster domain [PF13187.9]; 4Fe-4S dicluster domain [PF13247.9]; 4Fe-4S double cluster binding domain [PF13484.9]
TVZ.SD19.88	Proteobacteria	f__Acidithiobacillaceae;g__;s__	NODE_40_length_19323_cov_58.715982	10	6132	6923	791	-1	H	formate hydrogenlyase	fhl subunit 7	NiFe-hydro 3 hycG	acz:Acaty_c1637 Formate hydrogenlyase subunit 7	2.541e-105	UniRef90_A0A1E7YKC5 NADH:ubiquinone oxidoreductase n=1 Tax=Acidithiobacillus caldus TaxID=33059 RepID=A0A1E7YKC5_9PROT	1.397e-138	NADH ubiquinone oxidoreductase, 20 Kd subunit [PF01058.25]; 4Fe-4S dicluster domain [PF12838.10]; 4Fe-4S dicluster domain [PF13247.9]; 4Fe-4S dicluster domain [PF14697.9]; 4Fe-4S dicluster domain [PF13187.9]; 4Fe-4S double cluster binding domain [PF13484.9]
TVZ.SD19.89	Proteobacteria	f__Acidithiobacillaceae;g__;s__	NODE_12_length_115814_cov_68.463380	40	39170	39961	791	-1	H	formate hydrogenlyase	fhl subunit 7	NiFe-hydro 3 hycG	acz:Acaty_c1637 Formate hydrogenlyase subunit 7	1.855e-105	UniRef90_A0A1E7YKC5 NADH:ubiquinone oxidoreductase n=1 Tax=Acidithiobacillus caldus TaxID=33059 RepID=A0A1E7YKC5_9PROT	9.018e-141	NADH ubiquinone oxidoreductase, 20 Kd subunit [PF01058.25]; 4Fe-4S dicluster domain [PF12838.10]; 4Fe-4S dicluster domain [PF14697.9]; 4Fe-4S dicluster domain [PF13247.9]; 4Fe-4S dicluster domain [PF13187.9]; 4Fe-4S double cluster binding domain [PF13484.9]; 4Fe-4S dicluster domain [PF13746.9]
TVZ.SD19.90	Proteobacteria	f__Acidithiobacillaceae;g__;s__	NODE_9598_length_3068_cov_5.411425	2	724	1515	791	1	H	formate hydrogenlyase	fhl subunit 7	NiFe-hydro 3 hycG	acz:Acaty_c1637 Formate hydrogenlyase subunit 7	4.77e-105	UniRef90_A0A1E7YKC5 NADH:ubiquinone oxidoreductase n=1 Tax=Acidithiobacillus caldus TaxID=33059 RepID=A0A1E7YKC5_9PROT	6.58e-141	NADH ubiquinone oxidoreductase, 20 Kd subunit [PF01058.25]; 4Fe-4S dicluster domain [PF12838.10]; 4Fe-4S dicluster domain [PF14697.9]; 4Fe-4S dicluster domain [PF13187.9]; 4Fe-4S dicluster domain [PF13247.9]; 4Fe-4S double cluster binding domain [PF13484.9]
TVZ.SD19.91	Proteobacteria	f__Acidithiobacillaceae;g__;s__	NODE_24_length_53639_cov_197.213148	10	6499	7290	791	-1	H	formate hydrogenlyase	fhl subunit 7	NiFe-hydro 3 hycG	acz:Acaty_c1637 Formate hydrogenlyase subunit 7	2.541e-105	UniRef90_A0A1E7YKC5 NADH:ubiquinone oxidoreductase n=1 Tax=Acidithiobacillus caldus TaxID=33059 RepID=A0A1E7YKC5_9PROT	1.397e-138	NADH ubiquinone oxidoreductase, 20 Kd subunit [PF01058.25]; 4Fe-4S dicluster domain [PF12838.10]; 4Fe-4S dicluster domain [PF13247.9]; 4Fe-4S dicluster domain [PF14697.9]; 4Fe-4S dicluster domain [PF13187.9]; 4Fe-4S double cluster binding domain [PF13484.9]
TVZ.SD19.108	Proteobacteria	f__Acidithiobacillaceae;g__UBA2486;s__UBA2486 sp002341825	NODE_2035_length_6275_cov_9.153383	2	146	937	791	1	H	formate hydrogenlyase	fhl subunit 7	NiFe-hydro 3 hycG	acz:Acaty_c1637 Formate hydrogenlyase subunit 7	4.323e-104	UniRef90_A0A1E7YKC5 NADH:ubiquinone oxidoreductase n=1 Tax=Acidithiobacillus caldus TaxID=33059 RepID=A0A1E7YKC5_9PROT	1.037e-148	NADH ubiquinone oxidoreductase, 20 Kd subunit [PF01058.25]; 4Fe-4S dicluster domain [PF12838.10]; 4Fe-4S dicluster domain [PF13247.9]; 4Fe-4S dicluster domain [PF13187.9]; 4Fe-4S dicluster domain [PF14697.9]
TVZ.SD19.109	Proteobacteria	f__Acidithiobacillaceae;g__UBA2486;s__UBA2486 sp002341825	NODE_6_length_53700_cov_8.028732	42	42598	43389	791	1	H	formate hydrogenlyase	fhl subunit 7	NiFe-hydro 3 hycG	acz:Acaty_c1637 Formate hydrogenlyase subunit 7	4.323e-104	UniRef90_A0A1E7YKC5 NADH:ubiquinone oxidoreductase n=1 Tax=Acidithiobacillus caldus TaxID=33059 RepID=A0A1E7YKC5_9PROT	1.037e-148	NADH ubiquinone oxidoreductase, 20 Kd subunit [PF01058.25]; 4Fe-4S dicluster domain [PF12838.10]; 4Fe-4S dicluster domain [PF13247.9]; 4Fe-4S dicluster domain [PF13187.9]; 4Fe-4S dicluster domain [PF14697.9]
TVZ.SD19.110	Proteobacteria	f__Acidithiobacillaceae;g__UBA2486;s__UBA2486 sp002341825	NODE_20_length_46570_cov_8.520218	5	3180	3971	791	-1	H	formate hydrogenlyase	fhl subunit 7	NiFe-hydro 3 hycG	acz:Acaty_c1637 Formate hydrogenlyase subunit 7	4.323e-104	UniRef90_A0A1E7YKC5 NADH:ubiquinone oxidoreductase n=1 Tax=Acidithiobacillus caldus TaxID=33059 RepID=A0A1E7YKC5_9PROT	1.037e-148	NADH ubiquinone oxidoreductase, 20 Kd subunit [PF01058.25]; 4Fe-4S dicluster domain [PF12838.10]; 4Fe-4S dicluster domain [PF13247.9]; 4Fe-4S dicluster domain [PF13187.9]; 4Fe-4S dicluster domain [PF14697.9]
TVZ.SD19.111	Proteobacteria	f__Acidithiobacillaceae;g__UBA2486;s__UBA2486 sp002341825	NODE_25_length_53700_cov_14.022930	42	42598	43389	791	1	H	formate hydrogenlyase	fhl subunit 7	NiFe-hydro 3 hycG	acz:Acaty_c1637 Formate hydrogenlyase subunit 7	4.323e-104	UniRef90_A0A1E7YKC5 NADH:ubiquinone oxidoreductase n=1 Tax=Acidithiobacillus caldus TaxID=33059 RepID=A0A1E7YKC5_9PROT	1.037e-148	NADH ubiquinone oxidoreductase, 20 Kd subunit [PF01058.25]; 4Fe-4S dicluster domain [PF12838.10]; 4Fe-4S dicluster domain [PF13247.9]; 4Fe-4S dicluster domain [PF13187.9]; 4Fe-4S dicluster domain [PF14697.9]
TVZ.SD19.112	Proteobacteria	f__Acidithiobacillaceae;g__UBA2486;s__UBA2486 sp002341825	NODE_18_length_53700_cov_13.017817	42	42598	43389	791	1	H	formate hydrogenlyase	fhl subunit 7	NiFe-hydro 3 hycG	acz:Acaty_c1637 Formate hydrogenlyase subunit 7	4.323e-104	UniRef90_A0A1E7YKC5 NADH:ubiquinone oxidoreductase n=1 Tax=Acidithiobacillus caldus TaxID=33059 RepID=A0A1E7YKC5_9PROT	1.037e-148	NADH ubiquinone oxidoreductase, 20 Kd subunit [PF01058.25]; 4Fe-4S dicluster domain [PF12838.10]; 4Fe-4S dicluster domain [PF13247.9]; 4Fe-4S dicluster domain [PF13187.9]; 4Fe-4S dicluster domain [PF14697.9]
TVZ.SD19.231	Thermoplasmatota	f__GCA-001856825;g__;s__	NODE_857_length_3579_cov_1.845888	3	2047	3576	1529	1	H	formate hydrogenlyase			tga:TGAM_0244 mhy1F; formate hydrogenlyase I subunit F (Mhy1F)	2.695e-306	UniRef90_C5A3D4 Formate hydrogenlyase I subunit F (Mhy1F) n=12 Tax=Thermococcus TaxID=2263 RepID=C5A3D4_THEGJ	1.735e-305	Respiratory-chain NADH dehydrogenase, 49 Kd subunit [PF00346.22]; Respiratory-chain NADH dehydrogenase, 30 Kd subunit [PF00329.22]
TVZ.SD19.113	Proteobacteria	f__Acidithiobacillaceae;g__;s__	NODE_459_length_11615_cov_110.617688	16	10266	11612	1346	-1	S	heterodisulfide reductase	hdrB		acz:Acaty_c2236 CoB--CoM heterodisulfide reductase subunit B	6.617e-299	UniRef90_F9ZRK3 Cysteine-rich domain-containing protein n=106 Tax=root TaxID=1 RepID=F9ZRK3_ACICS	3.865e-297
TVZ.SD19.113	Proteobacteria	f__Acidithiobacillaceae;g__;s__	NODE_66_length_37301_cov_97.709905	1	2	124	122	-1	S	heterodisulfide reductase	hdrB		afr:AFE_2554 heterodisulfide reductase subunit B, homolog	7.553e-17	UniRef90_F9ZRK3 Cysteine-rich domain-containing protein n=106 Tax=root TaxID=1 RepID=F9ZRK3_ACICS	9.183e-16
TVZ.SD19.113	Proteobacteria	f__Acidithiobacillaceae;g__;s__	NODE_66_length_37301_cov_97.709905	44	37176	37298	122	1	S	heterodisulfide reductase	hdrB		afr:AFE_2554 heterodisulfide reductase subunit B, homolog	7.553e-17	UniRef90_F9ZRK3 Cysteine-rich domain-containing protein n=106 Tax=root TaxID=1 RepID=F9ZRK3_ACICS	9.183e-16
TVZ.SD19.113	Proteobacteria	f__Acidithiobacillaceae;g__;s__	NODE_660_length_8771_cov_91.242596	9	6226	7137	911	-1	S	heterodisulfide reductase	hdrB		acu:Atc_2347 CoB--CoM heterodisulfide reductase subunit B	4.989e-197	UniRef90_A0A059ZT74 CoB--CoM heterodisulfide reductase subunit B n=28 Tax=root TaxID=1 RepID=A0A059ZT74_ACICK	3.212e-196	Cysteine-rich domain [PF02754.19]
TVZ.SD19.113	Proteobacteria	f__Acidithiobacillaceae;g__;s__	NODE_660_length_8771_cov_91.242596	10	7130	7849	719	-1	S	heterodisulfide reductase	hdrC		acu:Atc_2348 CoB--CoM heterodisulfide reductase subunit C	5.279e-160	UniRef90_A0A1E7YQ88 Heterodisulfide reductase subunit C n=5 Tax=Acidithiobacillus caldus TaxID=33059 RepID=A0A1E7YQ88_9PROT	3.398e-159	4Fe-4S dicluster domain [PF13183.9]; 4Fe-4S dicluster domain [PF13534.9]; 4Fe-4S dicluster domain [PF13187.9]
TVZ.SD19.88	Proteobacteria	f__Acidithiobacillaceae;g__;s__	NODE_124_length_12080_cov_60.102150	14	11955	12077	122	1	S	heterodisulfide reductase	hdrB		afr:AFE_2554 heterodisulfide reductase subunit B, homolog	1.038e-16	UniRef90_UPI001D010E8D tektin family protein n=1 Tax=Acidithiobacillus ferrooxidans TaxID=920 RepID=UPI001D010E8D	1.734e-15
TVZ.SD19.88	Proteobacteria	f__Acidithiobacillaceae;g__;s__	NODE_197_length_9464_cov_66.068330	9	7518	8429	911	-1	S	heterodisulfide reductase	hdrB		acu:Atc_2347 CoB--CoM heterodisulfide reductase subunit B	1.032e-197	UniRef90_A0A059ZT74 CoB--CoM heterodisulfide reductase subunit B n=28 Tax=root TaxID=1 RepID=A0A059ZT74_ACICK	6.642e-197	Cysteine-rich domain [PF02754.19]
TVZ.SD19.88	Proteobacteria	f__Acidithiobacillaceae;g__;s__	NODE_197_length_9464_cov_66.068330	10	8422	9141	719	-1	S	heterodisulfide reductase	hdrC		acu:Atc_2348 CoB--CoM heterodisulfide reductase subunit C	3.501e-159	UniRef90_A0A1E7YQ88 Heterodisulfide reductase subunit C n=5 Tax=Acidithiobacillus caldus TaxID=33059 RepID=A0A1E7YQ88_9PROT	2.254e-158	4Fe-4S dicluster domain [PF13183.9]; 4Fe-4S dicluster domain [PF13534.9]; 4Fe-4S dicluster domain [PF13187.9]
TVZ.SD19.88	Proteobacteria	f__Acidithiobacillaceae;g__;s__	NODE_633_length_4590_cov_55.792292	6	4465	4587	122	1	S	heterodisulfide reductase	hdrB		afr:AFE_2554 heterodisulfide reductase subunit B, homolog	1.038e-16	UniRef90_UPI001D010E8D tektin family protein n=1 Tax=Acidithiobacillus ferrooxidans TaxID=920 RepID=UPI001D010E8D	1.734e-15
TVZ.SD19.89	Proteobacteria	f__Acidithiobacillaceae;g__;s__	NODE_423_length_19652_cov_57.740179	24	19503	19649	146	1	S	heterodisulfide reductase	hdrA		acu:Atc_2523 heterodisulfide reductase subunit A	2.168e-20	UniRef90_A0A059ZXM3 CoB--CoM heterodisulfide reductase subunit A n=42 Tax=Acidithiobacillus TaxID=119977 RepID=A0A059ZXM3_ACICK	2.635e-19	FAD binding domain [PF00890.27]; FAD dependent oxidoreductase [PF12831.10]; NAD(P)-binding Rossmann-like domain [PF13450.9]; Flavin-binding monooxygenase-like [PF00743.22]; Pyridine nucleotide-disulphide oxidoreductase [PF07992.17]; FAD binding domain [PF01494.22]; HI0933-like protein [PF03486.17]
TVZ.SD19.89	Proteobacteria	f__Acidithiobacillaceae;g__;s__	NODE_4897_length_3303_cov_67.493703	1	2	139	137	1	S	heterodisulfide reductase	hdrB		acz:Acaty_c2236 CoB--CoM heterodisulfide reductase subunit B	2.011e-17	UniRef90_UPI000305DCED heterodisulfide reductase-related iron-sulfur binding cluster n=3 Tax=Acidithiobacillus TaxID=119977 RepID=UPI000305DCED	6.855e-17
TVZ.SD19.90	Proteobacteria	f__Acidithiobacillaceae;g__;s__	NODE_1113_length_12875_cov_9.270395	14	12749	12874	125	1	S	heterodisulfide reductase	hdrB		afr:AFE_2554 heterodisulfide reductase subunit B, homolog	3.07e-17	UniRef90_F9ZRK3 Cysteine-rich domain-containing protein n=106 Tax=root TaxID=1 RepID=F9ZRK3_ACICS	3.733e-16
TVZ.SD19.90	Proteobacteria	f__Acidithiobacillaceae;g__;s__	NODE_1429_length_10934_cov_9.827704	1	2	139	137	1	S	heterodisulfide reductase	hdrB		acz:Acaty_c2236 CoB--CoM heterodisulfide reductase subunit B	2.011e-17	UniRef90_UPI000305DCED heterodisulfide reductase-related iron-sulfur binding cluster n=3 Tax=Acidithiobacillus TaxID=119977 RepID=UPI000305DCED	6.855e-17
TVZ.SD19.90	Proteobacteria	f__Acidithiobacillaceae;g__;s__	NODE_1589_length_10193_cov_9.788099	1	3	125	122	-1	S	heterodisulfide reductase	hdrB		afr:AFE_2554 heterodisulfide reductase subunit B, homolog	7.553e-17	UniRef90_F9ZRK3 Cysteine-rich domain-containing protein n=106 Tax=root TaxID=1 RepID=F9ZRK3_ACICS	9.183e-16
TVZ.SD19.90	Proteobacteria	f__Acidithiobacillaceae;g__;s__	NODE_3077_length_6553_cov_8.741674	9	6404	6550	146	1	S	heterodisulfide reductase	hdrA		acu:Atc_2350 heterodisulfide reductase subunit A	2.753e-19	UniRef90_B7J7M0 Pyridine nucleotide-disulfide oxidoreductase n=12 Tax=root TaxID=1 RepID=B7J7M0_ACIF2	4.596e-18	FAD binding domain [PF00890.27]; FAD dependent oxidoreductase [PF12831.10]; NAD(P)-binding Rossmann-like domain [PF13450.9]; Pyridine nucleotide-disulphide oxidoreductase [PF07992.17]; Flavin-binding monooxygenase-like [PF00743.22]; FAD binding domain [PF01494.22]; HI0933-like protein [PF03486.17]
TVZ.SD19.90	Proteobacteria	f__Acidithiobacillaceae;g__;s__	NODE_4667_length_4959_cov_10.326987	6	3192	4103	911	-1	S	heterodisulfide reductase	hdrB		acu:Atc_2347 CoB--CoM heterodisulfide reductase subunit B	4.989e-197	UniRef90_A0A059ZT74 CoB--CoM heterodisulfide reductase subunit B n=28 Tax=root TaxID=1 RepID=A0A059ZT74_ACICK	3.212e-196	Cysteine-rich domain [PF02754.19]
TVZ.SD19.90	Proteobacteria	f__Acidithiobacillaceae;g__;s__	NODE_4667_length_4959_cov_10.326987	7	4096	4815	719	-1	S	heterodisulfide reductase	hdrC		acu:Atc_2348 CoB--CoM heterodisulfide reductase subunit C	3.851e-160	UniRef90_A0A1E7YQ88 Heterodisulfide reductase subunit C n=5 Tax=Acidithiobacillus caldus TaxID=33059 RepID=A0A1E7YQ88_9PROT	2.479e-159	4Fe-4S dicluster domain [PF13183.9]; 4Fe-4S dicluster domain [PF13534.9]; 4Fe-4S dicluster domain [PF13187.9]
TVZ.SD19.91	Proteobacteria	f__Acidithiobacillaceae;g__;s__	NODE_1940_length_3551_cov_205.398072	8	3411	3548	137	-1	S	heterodisulfide reductase	hdrB		acz:Acaty_c2236 CoB--CoM heterodisulfide reductase subunit B	5.219e-17	UniRef90_UPI000305DCED heterodisulfide reductase-related iron-sulfur binding cluster n=3 Tax=Acidithiobacillus TaxID=119977 RepID=UPI000305DCED	1.779e-16
TVZ.SD19.91	Proteobacteria	f__Acidithiobacillaceae;g__;s__	NODE_527_length_8812_cov_228.148532	9	6202	7113	911	-1	S	heterodisulfide reductase	hdrB		acu:Atc_2347 CoB--CoM heterodisulfide reductase subunit B	1.032e-197	UniRef90_A0A059ZT74 CoB--CoM heterodisulfide reductase subunit B n=28 Tax=root TaxID=1 RepID=A0A059ZT74_ACICK	6.642e-197	Cysteine-rich domain [PF02754.19]
TVZ.SD19.91	Proteobacteria	f__Acidithiobacillaceae;g__;s__	NODE_527_length_8812_cov_228.148532	10	7106	7825	719	-1	S	heterodisulfide reductase	hdrC		acu:Atc_2348 CoB--CoM heterodisulfide reductase subunit C	3.501e-159	UniRef90_A0A1E7YQ88 Heterodisulfide reductase subunit C n=5 Tax=Acidithiobacillus caldus TaxID=33059 RepID=A0A1E7YQ88_9PROT	2.254e-158	4Fe-4S dicluster domain [PF13183.9]; 4Fe-4S dicluster domain [PF13534.9]; 4Fe-4S dicluster domain [PF13187.9]
TVZ.SD19.91	Proteobacteria	f__Acidithiobacillaceae;g__;s__	NODE_82_length_29703_cov_177.845855	38	29568	29702	134	1	S	heterodisulfide reductase	hdrA		acu:Atc_2350 heterodisulfide reductase subunit A	1.766e-16	UniRef90_A0A059ZXM3 CoB--CoM heterodisulfide reductase subunit A n=42 Tax=Acidithiobacillus TaxID=119977 RepID=A0A059ZXM3_ACICK	2.951e-15	FAD dependent oxidoreductase [PF12831.10]; FAD binding domain [PF00890.27]; NAD(P)-binding Rossmann-like domain [PF13450.9]; Flavin-binding monooxygenase-like [PF00743.22]; Pyridine nucleotide-disulphide oxidoreductase [PF07992.17]; HI0933-like protein [PF03486.17]
TVZ.SD19.107	Proteobacteria	f__Acidithiobacillaceae;g__Acidithiobacillus_A;s__Acidithiobacillus_A caldus	NODE_197_length_20297_cov_14.442043	20	18727	19788	1061	-1	S	heterodisulfide reductase	hdrA		acu:Atc_2523 heterodisulfide reductase subunit A	1.563e-226	UniRef90_A0A059ZXM3 CoB--CoM heterodisulfide reductase subunit A n=42 Tax=Acidithiobacillus TaxID=119977 RepID=A0A059ZXM3_ACICK	1.715e-224	Pyridine nucleotide-disulphide oxidoreductase [PF07992.17]; FAD binding domain [PF00890.27]; NAD(P)-binding Rossmann-like domain [PF13450.9]; FAD dependent oxidoreductase [PF12831.10]; Flavin-binding monooxygenase-like [PF00743.22]; HI0933-like protein [PF03486.17]
TVZ.SD19.107	Proteobacteria	f__Acidithiobacillaceae;g__Acidithiobacillus_A;s__Acidithiobacillus_A caldus	NODE_23_length_49901_cov_14.221782	1	1	243	242	-1	S	heterodisulfide reductase	hdrA		acu:Atc_2523 heterodisulfide reductase subunit A	2.325e-43	UniRef90_A0A059ZXM3 CoB--CoM heterodisulfide reductase subunit A n=42 Tax=Acidithiobacillus TaxID=119977 RepID=A0A059ZXM3_ACICK	4.865e-41	FAD binding domain [PF00890.27]; FAD dependent oxidoreductase [PF12831.10]; NAD(P)-binding Rossmann-like domain [PF13450.9]; Flavin-binding monooxygenase-like [PF00743.22]; Pyridine nucleotide-disulphide oxidoreductase [PF07992.17]; FAD binding domain [PF01494.22]; HI0933-like protein [PF03486.17]
TVZ.SD19.107	Proteobacteria	f__Acidithiobacillaceae;g__Acidithiobacillus_A;s__Acidithiobacillus_A caldus	NODE_475_length_11345_cov_13.685238	1	59	928	869	1	S	heterodisulfide reductase	hdrB		acu:Atc_2347 CoB--CoM heterodisulfide reductase subunit B	1.087e-188	UniRef90_A0A059ZT74 CoB--CoM heterodisulfide reductase subunit B n=28 Tax=root TaxID=1 RepID=A0A059ZT74_ACICK	6.999e-188	Cysteine-rich domain [PF02754.19]
TVZ.SD19.107	Proteobacteria	f__Acidithiobacillaceae;g__Acidithiobacillus_A;s__Acidithiobacillus_A caldus	NODE_56_length_39338_cov_14.449386	42	38623	39303	680	1	S	heterodisulfide reductase	hdrC		acu:Atc_2352 CoB--CoM heterodisulfide reductase subunit C	2.067e-150	UniRef90_A0A1C2III6 Heterodisulfide reductase subunit C n=15 Tax=Pseudomonadota TaxID=1224 RepID=A0A1C2III6_ACITH	1.937e-143	4Fe-4S dicluster domain [PF13183.9]; 4Fe-4S dicluster domain [PF13534.9]; 4Fe-4S dicluster domain [PF13187.9]
TVZ.SD19.107	Proteobacteria	f__Acidithiobacillaceae;g__Acidithiobacillus_A;s__Acidithiobacillus_A caldus	NODE_794_length_7679_cov_14.504635	11	7545	7676	131	-1	S	heterodisulfide reductase	hdrB		acz:Acaty_c2236 CoB--CoM heterodisulfide reductase subunit B	1.313e-21	UniRef90_F9ZRK3 Cysteine-rich domain-containing protein n=106 Tax=root TaxID=1 RepID=F9ZRK3_ACICS	8.454e-21
TVZ.SD19.98	Proteobacteria	f__Acidithiobacillaceae;g__Acidithiobacillus_A;s__Acidithiobacillus_A caldus	NODE_1245_length_12396_cov_6.724427	1	2	133	131	1	S	heterodisulfide reductase	hdrB		acz:Acaty_c2236 CoB--CoM heterodisulfide reductase subunit B	1.313e-21	UniRef90_F9ZRK3 Cysteine-rich domain-containing protein n=106 Tax=root TaxID=1 RepID=F9ZRK3_ACICS	8.454e-21
TVZ.SD19.98	Proteobacteria	f__Acidithiobacillaceae;g__Acidithiobacillus_A;s__Acidithiobacillus_A caldus	NODE_2941_length_6791_cov_7.809874	1	2	160	158	1	S	heterodisulfide reductase	hdrA		acu:Atc_2523 heterodisulfide reductase subunit A	2.681e-24	UniRef90_A0A059ZXM3 CoB--CoM heterodisulfide reductase subunit A n=42 Tax=Acidithiobacillus TaxID=119977 RepID=A0A059ZXM3_ACICK	1.726e-23
TVZ.SD19.98	Proteobacteria	f__Acidithiobacillaceae;g__Acidithiobacillus_A;s__Acidithiobacillus_A caldus	NODE_2994_length_6700_cov_7.732238	8	5858	6538	680	1	S	heterodisulfide reductase	hdrC		acu:Atc_2352 CoB--CoM heterodisulfide reductase subunit C	2.067e-150	UniRef90_A0A1C2III6 Heterodisulfide reductase subunit C n=15 Tax=Pseudomonadota TaxID=1224 RepID=A0A1C2III6_ACITH	1.937e-143	4Fe-4S dicluster domain [PF13183.9]; 4Fe-4S dicluster domain [PF13534.9]; 4Fe-4S dicluster domain [PF13187.9]
TVZ.SD19.98	Proteobacteria	f__Acidithiobacillaceae;g__Acidithiobacillus_A;s__Acidithiobacillus_A caldus	NODE_2994_length_6700_cov_7.732238	9	6587	6697	110	1	S	heterodisulfide reductase	hdrB		acz:Acaty_c2236 CoB--CoM heterodisulfide reductase subunit B	1.579e-16	UniRef90_F9ZRK3 Cysteine-rich domain-containing protein n=106 Tax=root TaxID=1 RepID=F9ZRK3_ACICS	3.627e-15
TVZ.SD19.98	Proteobacteria	f__Acidithiobacillaceae;g__Acidithiobacillus_A;s__Acidithiobacillus_A caldus	NODE_5308_length_4469_cov_7.825426	1	2	154	152	1	S	heterodisulfide reductase	hdrA		acu:Atc_2350 heterodisulfide reductase subunit A	2.417e-24	UniRef90_F8XW05 Pyridine nucleotide-disulfide oxidoreductase (Fragment) n=2 Tax=Acidithiobacillus TaxID=119977 RepID=F8XW05_9PROT	8.209e-20
TVZ.SD19.98	Proteobacteria	f__Acidithiobacillaceae;g__Acidithiobacillus_A;s__Acidithiobacillus_A caldus	NODE_5308_length_4469_cov_7.825426	3	981	1700	719	1	S	heterodisulfide reductase	hdrC		acu:Atc_2348 CoB--CoM heterodisulfide reductase subunit C	5.471e-167	UniRef90_A0A1E7YQ88 Heterodisulfide reductase subunit C n=5 Tax=Acidithiobacillus caldus TaxID=33059 RepID=A0A1E7YQ88_9PROT	3.522e-166	4Fe-4S dicluster domain [PF13183.9]; 4Fe-4S dicluster domain [PF13534.9]; 4Fe-4S dicluster domain [PF13187.9]
TVZ.SD19.98	Proteobacteria	f__Acidithiobacillaceae;g__Acidithiobacillus_A;s__Acidithiobacillus_A caldus	NODE_5308_length_4469_cov_7.825426	4	1693	2604	911	1	S	heterodisulfide reductase	hdrB		acu:Atc_2347 CoB--CoM heterodisulfide reductase subunit B	1.341e-203	UniRef90_A0A059ZT74 CoB--CoM heterodisulfide reductase subunit B n=28 Tax=root TaxID=1 RepID=A0A059ZT74_ACICK	8.631e-203	Cysteine-rich domain [PF02754.19]
TVZ.SD19.98	Proteobacteria	f__Acidithiobacillaceae;g__Acidithiobacillus_A;s__Acidithiobacillus_A caldus	NODE_5398_length_4422_cov_6.803027	6	4309	4419	110	1	S	heterodisulfide reductase	hdrB		acz:Acaty_c2236 CoB--CoM heterodisulfide reductase subunit B	1.579e-16	UniRef90_F9ZRK3 Cysteine-rich domain-containing protein n=106 Tax=root TaxID=1 RepID=F9ZRK3_ACICS	3.627e-15
TVZ.SD19.108	Proteobacteria	f__Acidithiobacillaceae;g__UBA2486;s__UBA2486 sp002341825	NODE_1640_length_7432_cov_8.885147	7	4662	5573	911	-1	S	heterodisulfide reductase	hdrB		acu:Atc_2347 CoB--CoM heterodisulfide reductase subunit B	1.714e-199	UniRef90_A0A059ZT74 CoB--CoM heterodisulfide reductase subunit B n=28 Tax=root TaxID=1 RepID=A0A059ZT74_ACICK	1.103e-198	Cysteine-rich domain [PF02754.19]
TVZ.SD19.108	Proteobacteria	f__Acidithiobacillaceae;g__UBA2486;s__UBA2486 sp002341825	NODE_1640_length_7432_cov_8.885147	8	5566	6285	719	-1	S	heterodisulfide reductase	hdrC		acu:Atc_2348 CoB--CoM heterodisulfide reductase subunit C	1.745e-155	UniRef90_A0A1E7YQ88 Heterodisulfide reductase subunit C n=5 Tax=Acidithiobacillus caldus TaxID=33059 RepID=A0A1E7YQ88_9PROT	1.123e-154	4Fe-4S dicluster domain [PF13183.9]; 4Fe-4S dicluster domain [PF13534.9]; 4Fe-4S dicluster domain [PF13187.9]
TVZ.SD19.108	Proteobacteria	f__Acidithiobacillaceae;g__UBA2486;s__UBA2486 sp002341825	NODE_1640_length_7432_cov_8.885147	10	7109	7429	320	-1	S	heterodisulfide reductase	hdrA		acu:Atc_2350 heterodisulfide reductase subunit A	2.006e-59	UniRef90_A0A059ZXM3 CoB--CoM heterodisulfide reductase subunit A n=42 Tax=Acidithiobacillus TaxID=119977 RepID=A0A059ZXM3_ACICK	2.784e-56
TVZ.SD19.108	Proteobacteria	f__Acidithiobacillaceae;g__UBA2486;s__UBA2486 sp002341825	NODE_366_length_21110_cov_8.450269	23	20207	20893	686	1	S	heterodisulfide reductase	hdrC		acu:Atc_2352 CoB--CoM heterodisulfide reductase subunit C	1e-148	UniRef90_A0A1C2III6 Heterodisulfide reductase subunit C n=15 Tax=Pseudomonadota TaxID=1224 RepID=A0A1C2III6_ACITH	1.553e-143	4Fe-4S dicluster domain [PF13183.9]; 4Fe-4S dicluster domain [PF13534.9]; 4Fe-4S dicluster domain [PF13187.9]
TVZ.SD19.108	Proteobacteria	f__Acidithiobacillaceae;g__UBA2486;s__UBA2486 sp002341825	NODE_366_length_21110_cov_8.450269	24	20908	21108	200	1	S	heterodisulfide reductase	hdrB		acz:Acaty_c2236 CoB--CoM heterodisulfide reductase subunit B	2.233e-36	UniRef90_F9ZRK3 Cysteine-rich domain-containing protein n=106 Tax=root TaxID=1 RepID=F9ZRK3_ACICS	5.104e-35
TVZ.SD19.108	Proteobacteria	f__Acidithiobacillaceae;g__UBA2486;s__UBA2486 sp002341825	NODE_658_length_14735_cov_8.326533	21	14493	14732	239	-1	S	heterodisulfide reductase	hdrB		acz:Acaty_c2236 CoB--CoM heterodisulfide reductase subunit B	3.819e-42	UniRef90_F9ZRK3 Cysteine-rich domain-containing protein n=106 Tax=root TaxID=1 RepID=F9ZRK3_ACICS	2.458e-41
TVZ.SD19.108	Proteobacteria	f__Acidithiobacillaceae;g__UBA2486;s__UBA2486 sp002341825	NODE_916_length_11691_cov_8.294189	1	2	322	320	1	S	heterodisulfide reductase	hdrA		acu:Atc_2523 heterodisulfide reductase subunit A	8.903e-58	UniRef90_UPI001D019AD4 FAD-dependent oxidoreductase n=1 Tax=Acidithiobacillus sp. RW2 TaxID=1958756 RepID=UPI001D019AD4	3.046e-57
TVZ.SD19.109	Proteobacteria	f__Acidithiobacillaceae;g__UBA2486;s__UBA2486 sp002341825	NODE_1_length_98232_cov_8.154457	44	43810	44865	1055	-1	S	heterodisulfide reductase	hdrA		acz:Acaty_c2193 CoB--CoM heterodisulfide reductase subunit A	5.401e-217	UniRef90_A0A059ZXM3 CoB--CoM heterodisulfide reductase subunit A n=42 Tax=Acidithiobacillus TaxID=119977 RepID=A0A059ZXM3_ACICK	1.226e-215	Pyridine nucleotide-disulphide oxidoreductase [PF07992.17]; FAD binding domain [PF00890.27]; FAD dependent oxidoreductase [PF12831.10]; HI0933-like protein [PF03486.17]; NAD(P)-binding Rossmann-like domain [PF13450.9]; Flavin-binding monooxygenase-like [PF00743.22]
TVZ.SD19.109	Proteobacteria	f__Acidithiobacillaceae;g__UBA2486;s__UBA2486 sp002341825	NODE_171_length_10671_cov_8.719678	9	7046	7957	911	-1	S	heterodisulfide reductase	hdrB		acu:Atc_2347 CoB--CoM heterodisulfide reductase subunit B	1.714e-199	UniRef90_A0A059ZT74 CoB--CoM heterodisulfide reductase subunit B n=28 Tax=root TaxID=1 RepID=A0A059ZT74_ACICK	1.103e-198	Cysteine-rich domain [PF02754.19]
TVZ.SD19.109	Proteobacteria	f__Acidithiobacillaceae;g__UBA2486;s__UBA2486 sp002341825	NODE_171_length_10671_cov_8.719678	10	7950	8669	719	-1	S	heterodisulfide reductase	hdrC		acu:Atc_2348 CoB--CoM heterodisulfide reductase subunit C	1.745e-155	UniRef90_A0A1E7YQ88 Heterodisulfide reductase subunit C n=5 Tax=Acidithiobacillus caldus TaxID=33059 RepID=A0A1E7YQ88_9PROT	1.123e-154	4Fe-4S dicluster domain [PF13183.9]; 4Fe-4S dicluster domain [PF13534.9]; 4Fe-4S dicluster domain [PF13187.9]
TVZ.SD19.109	Proteobacteria	f__Acidithiobacillaceae;g__UBA2486;s__UBA2486 sp002341825	NODE_171_length_10671_cov_8.719678	12	9493	10548	1055	-1	S	heterodisulfide reductase	hdrA		acz:Acaty_c2193 CoB--CoM heterodisulfide reductase subunit A	3.847e-220	UniRef90_A0A059ZXM3 CoB--CoM heterodisulfide reductase subunit A n=42 Tax=Acidithiobacillus TaxID=119977 RepID=A0A059ZXM3_ACICK	8.12e-215	Pyridine nucleotide-disulphide oxidoreductase [PF07992.17]; FAD binding domain [PF00890.27]; FAD dependent oxidoreductase [PF12831.10]; HI0933-like protein [PF03486.17]; NAD(P)-binding Rossmann-like domain [PF13450.9]
TVZ.SD19.109	Proteobacteria	f__Acidithiobacillaceae;g__UBA2486;s__UBA2486 sp002341825	NODE_222_length_9088_cov_9.689663	11	8211	8897	686	1	S	heterodisulfide reductase	hdrC		acu:Atc_2352 CoB--CoM heterodisulfide reductase subunit C	1e-148	UniRef90_A0A1C2III6 Heterodisulfide reductase subunit C n=15 Tax=Pseudomonadota TaxID=1224 RepID=A0A1C2III6_ACITH	1.553e-143	4Fe-4S dicluster domain [PF13183.9]; 4Fe-4S dicluster domain [PF13534.9]; 4Fe-4S dicluster domain [PF13187.9]
TVZ.SD19.109	Proteobacteria	f__Acidithiobacillaceae;g__UBA2486;s__UBA2486 sp002341825	NODE_222_length_9088_cov_9.689663	12	8912	9085	173	1	S	heterodisulfide reductase	hdrB		acz:Acaty_c2236 CoB--CoM heterodisulfide reductase subunit B	8.495e-31	UniRef90_F9ZRK3 Cysteine-rich domain-containing protein n=106 Tax=root TaxID=1 RepID=F9ZRK3_ACICS	1.943e-29
TVZ.SD19.109	Proteobacteria	f__Acidithiobacillaceae;g__UBA2486;s__UBA2486 sp002341825	NODE_40_length_23973_cov_8.199816	1	2	175	173	-1	S	heterodisulfide reductase	hdrB		acz:Acaty_c2236 CoB--CoM heterodisulfide reductase subunit B	8.495e-31	UniRef90_F9ZRK3 Cysteine-rich domain-containing protein n=106 Tax=root TaxID=1 RepID=F9ZRK3_ACICS	1.943e-29
TVZ.SD19.109	Proteobacteria	f__Acidithiobacillaceae;g__UBA2486;s__UBA2486 sp002341825	NODE_446_length_5945_cov_8.776181	1	3	113	110	1	S	heterodisulfide reductase	hdrB		acz:Acaty_c2236 CoB--CoM heterodisulfide reductase subunit B	1.492e-11	UniRef90_F9ZRK3 Cysteine-rich domain-containing protein n=106 Tax=root TaxID=1 RepID=F9ZRK3_ACICS	9.606e-11
TVZ.SD19.110	Proteobacteria	f__Acidithiobacillaceae;g__UBA2486;s__UBA2486 sp002341825	NODE_75_length_25068_cov_7.819362	25	23965	25020	1055	1	S	heterodisulfide reductase	hdrA		acz:Acaty_c2193 CoB--CoM heterodisulfide reductase subunit A	5.401e-217	UniRef90_A0A059ZXM3 CoB--CoM heterodisulfide reductase subunit A n=42 Tax=Acidithiobacillus TaxID=119977 RepID=A0A059ZXM3_ACICK	1.226e-215	Pyridine nucleotide-disulphide oxidoreductase [PF07992.17]; FAD binding domain [PF00890.27]; FAD dependent oxidoreductase [PF12831.10]; HI0933-like protein [PF03486.17]; NAD(P)-binding Rossmann-like domain [PF13450.9]; Flavin-binding monooxygenase-like [PF00743.22]
TVZ.SD19.110	Proteobacteria	f__Acidithiobacillaceae;g__UBA2486;s__UBA2486 sp002341825	NODE_94_length_22382_cov_8.196221	1	2	175	173	-1	S	heterodisulfide reductase	hdrB		acz:Acaty_c2236 CoB--CoM heterodisulfide reductase subunit B	8.495e-31	UniRef90_F9ZRK3 Cysteine-rich domain-containing protein n=106 Tax=root TaxID=1 RepID=F9ZRK3_ACICS	1.943e-29
TVZ.SD19.111	Proteobacteria	f__Acidithiobacillaceae;g__UBA2486;s__UBA2486 sp002341825	NODE_117_length_21054_cov_13.855629	25	20878	21051	173	1	S	heterodisulfide reductase	hdrB		acz:Acaty_c2236 CoB--CoM heterodisulfide reductase subunit B	8.495e-31	UniRef90_F9ZRK3 Cysteine-rich domain-containing protein n=106 Tax=root TaxID=1 RepID=F9ZRK3_ACICS	1.943e-29
TVZ.SD19.111	Proteobacteria	f__Acidithiobacillaceae;g__UBA2486;s__UBA2486 sp002341825	NODE_24_length_54373_cov_13.359836	1	2	1006	1004	-1	S	heterodisulfide reductase	hdrA		acz:Acaty_c2193 CoB--CoM heterodisulfide reductase subunit A	2.568e-211	UniRef90_A0A059ZXM3 CoB--CoM heterodisulfide reductase subunit A n=42 Tax=Acidithiobacillus TaxID=119977 RepID=A0A059ZXM3_ACICK	7.991e-210	Pyridine nucleotide-disulphide oxidoreductase [PF07992.17]; FAD binding domain [PF00890.27]; FAD dependent oxidoreductase [PF12831.10]; HI0933-like protein [PF03486.17]; NAD(P)-binding Rossmann-like domain [PF13450.9]; Flavin-binding monooxygenase-like [PF00743.22]
TVZ.SD19.111	Proteobacteria	f__Acidithiobacillaceae;g__UBA2486;s__UBA2486 sp002341825	NODE_32_length_49155_cov_13.265034	2	1280	2335	1055	1	S	heterodisulfide reductase	hdrA		acz:Acaty_c2193 CoB--CoM heterodisulfide reductase subunit A	3.847e-220	UniRef90_A0A059ZXM3 CoB--CoM heterodisulfide reductase subunit A n=42 Tax=Acidithiobacillus TaxID=119977 RepID=A0A059ZXM3_ACICK	8.12e-215	Pyridine nucleotide-disulphide oxidoreductase [PF07992.17]; FAD binding domain [PF00890.27]; FAD dependent oxidoreductase [PF12831.10]; HI0933-like protein [PF03486.17]; NAD(P)-binding Rossmann-like domain [PF13450.9]
TVZ.SD19.111	Proteobacteria	f__Acidithiobacillaceae;g__UBA2486;s__UBA2486 sp002341825	NODE_32_length_49155_cov_13.265034	4	3159	3878	719	1	S	heterodisulfide reductase	hdrC		acu:Atc_2348 CoB--CoM heterodisulfide reductase subunit C	1.745e-155	UniRef90_A0A1E7YQ88 Heterodisulfide reductase subunit C n=5 Tax=Acidithiobacillus caldus TaxID=33059 RepID=A0A1E7YQ88_9PROT	1.123e-154	4Fe-4S dicluster domain [PF13183.9]; 4Fe-4S dicluster domain [PF13534.9]; 4Fe-4S dicluster domain [PF13187.9]
TVZ.SD19.111	Proteobacteria	f__Acidithiobacillaceae;g__UBA2486;s__UBA2486 sp002341825	NODE_32_length_49155_cov_13.265034	5	3871	4782	911	1	S	heterodisulfide reductase	hdrB		acu:Atc_2347 CoB--CoM heterodisulfide reductase subunit B	1.714e-199	UniRef90_A0A059ZT74 CoB--CoM heterodisulfide reductase subunit B n=28 Tax=root TaxID=1 RepID=A0A059ZT74_ACICK	1.103e-198	Cysteine-rich domain [PF02754.19]
TVZ.SD19.111	Proteobacteria	f__Acidithiobacillaceae;g__UBA2486;s__UBA2486 sp002341825	NODE_387_length_9088_cov_14.396907	11	8211	8897	686	1	S	heterodisulfide reductase	hdrC		acu:Atc_2352 CoB--CoM heterodisulfide reductase subunit C	1e-148	UniRef90_A0A1C2III6 Heterodisulfide reductase subunit C n=15 Tax=Pseudomonadota TaxID=1224 RepID=A0A1C2III6_ACITH	1.553e-143	4Fe-4S dicluster domain [PF13183.9]; 4Fe-4S dicluster domain [PF13534.9]; 4Fe-4S dicluster domain [PF13187.9]
TVZ.SD19.111	Proteobacteria	f__Acidithiobacillaceae;g__UBA2486;s__UBA2486 sp002341825	NODE_387_length_9088_cov_14.396907	12	8912	9085	173	1	S	heterodisulfide reductase	hdrB		acz:Acaty_c2236 CoB--CoM heterodisulfide reductase subunit B	8.495e-31	UniRef90_F9ZRK3 Cysteine-rich domain-containing protein n=106 Tax=root TaxID=1 RepID=F9ZRK3_ACICS	1.943e-29
TVZ.SD19.111	Proteobacteria	f__Acidithiobacillaceae;g__UBA2486;s__UBA2486 sp002341825	NODE_680_length_6047_cov_13.342583	9	5831	6046	215	-1	S	heterodisulfide reductase	hdrB		acz:Acaty_c2236 CoB--CoM heterodisulfide reductase subunit B	8.82e-38	UniRef90_F9ZRK3 Cysteine-rich domain-containing protein n=106 Tax=root TaxID=1 RepID=F9ZRK3_ACICS	5.678e-37
TVZ.SD19.112	Proteobacteria	f__Acidithiobacillaceae;g__UBA2486;s__UBA2486 sp002341825	NODE_12_length_56910_cov_12.361439	6	2488	3543	1055	-1	S	heterodisulfide reductase	hdrA		acz:Acaty_c2193 CoB--CoM heterodisulfide reductase subunit A	5.401e-217	UniRef90_A0A059ZXM3 CoB--CoM heterodisulfide reductase subunit A n=42 Tax=Acidithiobacillus TaxID=119977 RepID=A0A059ZXM3_ACICK	1.226e-215	Pyridine nucleotide-disulphide oxidoreductase [PF07992.17]; FAD binding domain [PF00890.27]; FAD dependent oxidoreductase [PF12831.10]; HI0933-like protein [PF03486.17]; NAD(P)-binding Rossmann-like domain [PF13450.9]; Flavin-binding monooxygenase-like [PF00743.22]
TVZ.SD19.112	Proteobacteria	f__Acidithiobacillaceae;g__UBA2486;s__UBA2486 sp002341825	NODE_26_length_47993_cov_12.736490	45	44368	45279	911	-1	S	heterodisulfide reductase	hdrB		acu:Atc_2347 CoB--CoM heterodisulfide reductase subunit B	1.714e-199	UniRef90_A0A059ZT74 CoB--CoM heterodisulfide reductase subunit B n=28 Tax=root TaxID=1 RepID=A0A059ZT74_ACICK	1.103e-198	Cysteine-rich domain [PF02754.19]
TVZ.SD19.112	Proteobacteria	f__Acidithiobacillaceae;g__UBA2486;s__UBA2486 sp002341825	NODE_26_length_47993_cov_12.736490	46	45272	45991	719	-1	S	heterodisulfide reductase	hdrC		acu:Atc_2348 CoB--CoM heterodisulfide reductase subunit C	1.745e-155	UniRef90_A0A1E7YQ88 Heterodisulfide reductase subunit C n=5 Tax=Acidithiobacillus caldus TaxID=33059 RepID=A0A1E7YQ88_9PROT	1.123e-154	4Fe-4S dicluster domain [PF13183.9]; 4Fe-4S dicluster domain [PF13534.9]; 4Fe-4S dicluster domain [PF13187.9]
TVZ.SD19.112	Proteobacteria	f__Acidithiobacillaceae;g__UBA2486;s__UBA2486 sp002341825	NODE_26_length_47993_cov_12.736490	48	46815	47870	1055	-1	S	heterodisulfide reductase	hdrA		acz:Acaty_c2193 CoB--CoM heterodisulfide reductase subunit A	3.847e-220	UniRef90_A0A059ZXM3 CoB--CoM heterodisulfide reductase subunit A n=42 Tax=Acidithiobacillus TaxID=119977 RepID=A0A059ZXM3_ACICK	8.12e-215	Pyridine nucleotide-disulphide oxidoreductase [PF07992.17]; FAD binding domain [PF00890.27]; FAD dependent oxidoreductase [PF12831.10]; HI0933-like protein [PF03486.17]; NAD(P)-binding Rossmann-like domain [PF13450.9]
TVZ.SD19.112	Proteobacteria	f__Acidithiobacillaceae;g__UBA2486;s__UBA2486 sp002341825	NODE_343_length_9088_cov_13.945032	11	8211	8897	686	1	S	heterodisulfide reductase	hdrC		acu:Atc_2352 CoB--CoM heterodisulfide reductase subunit C	1e-148	UniRef90_A0A1C2III6 Heterodisulfide reductase subunit C n=15 Tax=Pseudomonadota TaxID=1224 RepID=A0A1C2III6_ACITH	1.553e-143	4Fe-4S dicluster domain [PF13183.9]; 4Fe-4S dicluster domain [PF13534.9]; 4Fe-4S dicluster domain [PF13187.9]
TVZ.SD19.112	Proteobacteria	f__Acidithiobacillaceae;g__UBA2486;s__UBA2486 sp002341825	NODE_343_length_9088_cov_13.945032	12	8912	9085	173	1	S	heterodisulfide reductase	hdrB		acz:Acaty_c2236 CoB--CoM heterodisulfide reductase subunit B	8.495e-31	UniRef90_F9ZRK3 Cysteine-rich domain-containing protein n=106 Tax=root TaxID=1 RepID=F9ZRK3_ACICS	1.943e-29
TVZ.SD19.112	Proteobacteria	f__Acidithiobacillaceae;g__UBA2486;s__UBA2486 sp002341825	NODE_615_length_5945_cov_12.948323	9	5831	5944	113	-1	S	heterodisulfide reductase	hdrB		acz:Acaty_c2236 CoB--CoM heterodisulfide reductase subunit B	3.206e-12	UniRef90_F9ZRK3 Cysteine-rich domain-containing protein n=106 Tax=root TaxID=1 RepID=F9ZRK3_ACICS	2.064e-11
TVZ.SD19.112	Proteobacteria	f__Acidithiobacillaceae;g__UBA2486;s__UBA2486 sp002341825	NODE_86_length_23973_cov_12.678913	1	2	175	173	-1	S	heterodisulfide reductase	hdrB		acz:Acaty_c2236 CoB--CoM heterodisulfide reductase subunit B	8.495e-31	UniRef90_F9ZRK3 Cysteine-rich domain-containing protein n=106 Tax=root TaxID=1 RepID=F9ZRK3_ACICS	1.943e-29
TVZ.SD19.227	Thermoplasmatota	f__ARK-15;g__;s__	NODE_12_length_22284_cov_413.017942	26	21594	22073	479	-1	S	heterodisulfide reductase	hdrB		dml:Dmul_24520 bamD2; BamD2: putative heterodisulfide reductase, subunit B	1.258e-25	UniRef90_A0A6B0DGW7 4Fe-4S dicluster domain-containing protein n=3 Tax=Euryarchaeota archaeon TaxID=2026739 RepID=A0A6B0DGW7_9EURY	1.294e-45	Cysteine-rich domain [PF02754.19]
TVZ.SD19.230	Thermoplasmatota	f__ARK-15;g__;s__	NODE_76_length_24939_cov_178.771922	2	1850	2515	665	1	S	heterodisulfide reductase	hdrB		dml:Dmul_24520 bamD2; BamD2: putative heterodisulfide reductase, subunit B	3.261e-50	UniRef90_A0A2J6WSR9 4Fe-4S ferredoxin-type domain-containing protein n=3 Tax=Archaea TaxID=2157 RepID=A0A2J6WSR9_9ARCH	3.086e-78	Cysteine-rich domain [PF02754.19]
TVZ.SD19.237	Thermoplasmatota	f__ARK-15;g__;s__	NODE_2620_length_2947_cov_28.685461	2	327	1166	839	1	S	heterodisulfide reductase	hdrB		afu:AF_0809 heterodisulfide reductase, subunit D, putative	6.205e-42	UniRef90_A0A2J6WTU2 Cysteine-rich domain-containing protein n=2 Tax=Candidatus Thermoplasmatota TaxID=2283796 RepID=A0A2J6WTU2_9ARCH	5.527e-106	Cysteine-rich domain [PF02754.19]
TVZ.SD19.244	Thermoplasmatota	f__ARK-15;g__;s__	NODE_464_length_5694_cov_10.441445	4	2743	3582	839	-1	S	heterodisulfide reductase	hdrB		afu:AF_0809 heterodisulfide reductase, subunit D, putative	1.157e-41	UniRef90_A0A2J6WTU2 Cysteine-rich domain-containing protein n=2 Tax=Candidatus Thermoplasmatota TaxID=2283796 RepID=A0A2J6WTU2_9ARCH	5.527e-106	Cysteine-rich domain [PF02754.19]
TVZ.SD19.245	Thermoplasmatota	f__ARK-15;g__;s__	NODE_1751_length_10807_cov_9.301966	5	5232	7190	1958	1	S	heterodisulfide reductase	hdrA		ave:Arcve_1567 4Fe-4S ferredoxin iron-sulfur binding domain-containing protein	1.327e-276	UniRef90_A0A6B0DLY0 CoB--CoM heterodisulfide reductase iron-sulfur subunit A n=3 Tax=Archaea TaxID=2157 RepID=A0A6B0DLY0_9EURY	0	4Fe-4S dicluster domain [PF14697.9]; 4Fe-4S dicluster domain [PF12838.10]; 4Fe-4S dicluster domain [PF13187.9]; 4Fe-4S dicluster domain [PF13247.9]; FAD dependent oxidoreductase [PF12831.10]; FAD binding domain [PF00890.27]; Pyridine nucleotide-disulphide oxidoreductase [PF07992.17]; FAD dependent oxidoreductase [PF01266.27]; 4Fe-4S double cluster binding domain [PF13484.9]; NAD(P)-binding Rossma…
TVZ.SD19.245	Thermoplasmatota	f__ARK-15;g__;s__	NODE_3205_length_6865_cov_8.817453	3	1720	3678	1958	-1	S	heterodisulfide reductase	hdrA		vmo:VMUT_2341 heterodisulfide reductase, subunit A	1.264e-201	UniRef90_A0A662S3R4 CoB--CoM heterodisulfide reductase iron-sulfur subunit A n=1 Tax=Candidatus Korarchaeota archaeon TaxID=2056630 RepID=A0A662S3R4_9ARCH	2.148e-315	4Fe-4S dicluster domain [PF14697.9]; 4Fe-4S dicluster domain [PF12838.10]; 4Fe-4S dicluster domain [PF13187.9]; Pyridine nucleotide-disulphide oxidoreductase [PF07992.17]; 4Fe-4S dicluster domain [PF13247.9]; 4Fe-4S binding domain [PF00037.30]; FAD dependent oxidoreductase [PF12831.10]
TVZ.SD19.245	Thermoplasmatota	f__ARK-15;g__;s__	NODE_3205_length_6865_cov_8.817453	4	3679	5043	1364	-1	S	heterodisulfide reductase	hdrA		vmo:VMUT_2342 heterodisulfide reductase, subunit A	3.144e-190	UniRef90_F0QY48 CoB--CoM heterodisulfide reductase iron-sulfur subunit A n=6 Tax=Vulcanisaeta TaxID=164450 RepID=F0QY48_VULM7	2.024e-189	4Fe-4S dicluster domain [PF14697.9]; Pyridine nucleotide-disulphide oxidoreductase [PF07992.17]; 4Fe-4S dicluster domain [PF13187.9]; 4Fe-4S dicluster domain [PF13183.9]; 4Fe-4S dicluster domain [PF12838.10]; 4Fe-4S dicluster domain [PF13534.9]; FAD dependent oxidoreductase [PF12831.10]; FAD binding domain [PF00890.27]; FAD binding domain [PF01494.22]; 4Fe-4S double cluster binding domain [PF1348…
TVZ.SD19.245	Thermoplasmatota	f__ARK-15;g__;s__	NODE_9156_length_2903_cov_7.659942	1	3	896	893	1	S	heterodisulfide reductase	hdrB		dto:TOL2_C43560 bamD3; BamD3: putative heterodisulfide reductase, subunit B	2.378e-66	UniRef90_A0A2J6WSR9 4Fe-4S ferredoxin-type domain-containing protein n=3 Tax=Archaea TaxID=2157 RepID=A0A2J6WSR9_9ARCH	3.356e-144	Cysteine-rich domain [PF02754.19]
TVZ.SD19.247	Thermoplasmatota	f__ARK-15;g__;s__	NODE_865_length_12160_cov_78.042383	7	5020	5859	839	1	S	heterodisulfide reductase	hdrB		afu:AF_0809 heterodisulfide reductase, subunit D, putative	2.437e-42	UniRef90_A0A2J6WTU2 Cysteine-rich domain-containing protein n=2 Tax=Candidatus Thermoplasmatota TaxID=2283796 RepID=A0A2J6WTU2_9ARCH	1.913e-108	Cysteine-rich domain [PF02754.19]
TVZ.SD19.250	Thermoplasmatota	f__ARK-15;g__;s__	NODE_21_length_23529_cov_318.425730	2	332	811	479	1	S	heterodisulfide reductase	hdrB		dml:Dmul_24520 bamD2; BamD2: putative heterodisulfide reductase, subunit B	1.258e-25	UniRef90_A0A6B0DGW7 4Fe-4S dicluster domain-containing protein n=3 Tax=Euryarchaeota archaeon TaxID=2026739 RepID=A0A6B0DGW7_9EURY	1.294e-45	Cysteine-rich domain [PF02754.19]
TVZ.SD19.231	Thermoplasmatota	f__GCA-001856825;g__;s__	NODE_358_length_5732_cov_1.782099	3	2195	3421	1226	1	S	heterodisulfide reductase	hdrD		barc:AOA65_0555 hdrD_3; CoB--CoM heterodisulfide reductase iron-sulfur subunit D	5.813e-57	UniRef90_A0A7C2ZPM1 (Fe-S)-binding protein n=1 Tax=Ignisphaera aggregans TaxID=334771 RepID=A0A7C2ZPM1_9CREN	7.265e-178	Cysteine-rich domain [PF02754.19]; 4Fe-4S dicluster domain [PF13183.9]
TVZ.SD19.233	Thermoplasmatota	f__GCA-001856825;g__;s__	NODE_2466_length_3055_cov_18.909495	4	2796	3053	257	1	S	heterodisulfide reductase	hdrD		tvo:TVG0581547 TVG0581547; heterodisulfide reductase chain D	2.2e-21	UniRef90_T0LSS9 Fe-S oxidoreductase n=1 Tax=Thermoplasmatales archaeon A-plasma TaxID=667135 RepID=T0LSS9_9ARCH	2.555e-27
TVZ.SD19.37	Campylobacterota	f__UBA6016;g__;s__	NODE_2388_length_7728_cov_6.912380	4	3598	4125	527	1	H	NiFe bidrectional hydrogenase	hoxE		mpur:MARPU_05155 hydrogenase HoxE	1.801e-54	UniRef90_A0A7V4QCB6 Bidirectional hydrogenase complex protein HoxE n=1 Tax=Campylobacterales bacterium TaxID=2268180 RepID=A0A7V4QCB6_9PROT	1.605e-73	Thioredoxin-like [2Fe-2S] ferredoxin [PF01257.22]
TVZ.SD19.37	Campylobacterota	f__UBA6016;g__;s__	NODE_2388_length_7728_cov_6.912380	8	6988	7725	737	1	H	NiFe bidrectional hydrogenase	hoxH		anb:ANA_C11895 F420-reducing hydrogenase alpha subunit	2.897e-92	UniRef90_A0A2E0ZMI6 Ni/Fe hydrogenase subunit alpha n=3 Tax=Anaerolineales TaxID=292629 RepID=A0A2E0ZMI6_9CHLR	3.783e-95
TVZ.SD19.37	Campylobacterota	f__UBA6016;g__;s__	NODE_3390_length_6133_cov_7.521146	1	48	908	860	1	H	NiFe bidrectional hydrogenase	hoxH		atm:ANT_12550 hoxH; bidirectional hydrogenase H subunit	1.85e-117	UniRef90_E8N4C5 Bidirectional hydrogenase H subunit n=1 Tax=Anaerolinea thermophila (strain DSM 14523 / JCM 11388 / NBRC 100420 / UNI-1) TaxID=926569 RepID=E8N4C5_ANATU	1.191e-116	Nickel-dependent hydrogenase [PF00374.22]
TVZ.SD19.38	Campylobacterota	f__UBA6016;g__;s__	NODE_1358_length_11735_cov_15.290489	2	547	1074	527	1	H	NiFe bidrectional hydrogenase	hoxE		mpur:MARPU_05155 hydrogenase HoxE	1.801e-54	UniRef90_A0A7V4QCB6 Bidirectional hydrogenase complex protein HoxE n=1 Tax=Campylobacterales bacterium TaxID=2268180 RepID=A0A7V4QCB6_9PROT	1.605e-73	Thioredoxin-like [2Fe-2S] ferredoxin [PF01257.22]
TVZ.SD19.38	Campylobacterota	f__UBA6016;g__;s__	NODE_1358_length_11735_cov_15.290489	6	3937	5355	1418	1	H	NiFe bidrectional hydrogenase	hoxH		atm:ANT_12550 hoxH; bidirectional hydrogenase H subunit	8.09e-204	UniRef90_A0A916CP99 Hydrogenase, group IIId n=1 Tax=Anaerolineae bacterium TaxID=2052143 RepID=A0A916CP99_9CHLR	1.068e-206	Nickel-dependent hydrogenase [PF00374.22]
TVZ.SD19.36	Campylobacterota	f__UBA6016;g__UBA6016;s__	NODE_10600_length_2877_cov_11.510909	2	434	967	533	1	H	NiFe bidrectional hydrogenase	hoxY		atm:ANT_12540 hoxY; bidirectional hydrogenase Y subunit	8.998e-60	UniRef90_A0A7V4QCL7 NADP oxidoreductase n=1 Tax=Campylobacterales bacterium TaxID=2268180 RepID=A0A7V4QCL7_9PROT	2.332e-66	NADH ubiquinone oxidoreductase, 20 Kd subunit [PF01058.25]
TVZ.SD19.36	Campylobacterota	f__UBA6016;g__UBA6016;s__	NODE_10600_length_2877_cov_11.510909	3	971	2380	1409	1	H	NiFe bidrectional hydrogenase	hoxH		anb:ANA_C11895 F420-reducing hydrogenase alpha subunit	1.165e-177	UniRef90_A0A7Y8HL40 Ni/Fe hydrogenase subunit alpha n=1 Tax=Campylobacterales bacterium TaxID=2268180 RepID=A0A7Y8HL40_9PROT	7.218e-192	Nickel-dependent hydrogenase [PF00374.22]
TVZ.SD19.36	Campylobacterota	f__UBA6016;g__UBA6016;s__	NODE_10600_length_2877_cov_11.510909	4	2377	2799	422	1	H	NiFe bidrectional hydrogenase	hoxW		anb:ANA_C11892 hydrogenase maturation protease	7.58e-10	UniRef90_A0A7V4QBK8 Hydrogenase maturation protease n=1 Tax=Campylobacterales bacterium TaxID=2268180 RepID=A0A7V4QBK8_9PROT	3.548e-48
TVZ.SD19.36	Campylobacterota	f__UBA6016;g__UBA6016;s__	NODE_2317_length_7884_cov_14.342529	3	2091	2582	491	-1	H	NiFe bidrectional hydrogenase	hoxE		mpur:MARPU_05155 hydrogenase HoxE	2.997e-55	UniRef90_A0A7V4QCB6 Bidirectional hydrogenase complex protein HoxE n=1 Tax=Campylobacterales bacterium TaxID=2268180 RepID=A0A7V4QCB6_9PROT	9.881e-68	Thioredoxin-like [2Fe-2S] ferredoxin [PF01257.22]
TVZ.SD19.37	Campylobacterota	f__UBA6016;g__;s__	NODE_607_length_18720_cov_6.731297	1	68	487	419	-1	H	NiFe hydrogenase 1	hyaC		arc:ABLL_1907 Ni/Fe hydrogenase cytochrome b subunit	8.472e-61	UniRef90_A0A1I5P7W9 Ni/Fe-hydrogenase 1 B-type cytochrome subunit n=1 Tax=Hydrogenimonas thermophila TaxID=223786 RepID=A0A1I5P7W9_9PROT	7.885e-64
TVZ.SD19.37	Campylobacterota	f__UBA6016;g__;s__	NODE_607_length_18720_cov_6.731297	2	480	2243	1763	-1	H	NiFe hydrogenase 1	hyaB		abu:Abu_1434 hyaB; Ni/Fe-hydrogenase, large subunit	4.138e-300	UniRef90_E6WYA0 Nickel-dependent hydrogenase large subunit n=4 Tax=Campylobacterales TaxID=213849 RepID=E6WYA0_NITSE	1.34e-289	Nickel-dependent hydrogenase [PF00374.22]; NADH ubiquinone oxidoreductase, 20 Kd subunit [PF01058.25]
TVZ.SD19.37	Campylobacterota	f__UBA6016;g__;s__	NODE_607_length_18720_cov_6.731297	3	2254	3477	1223	-1	H	NiFe hydrogenase 1	hyaA		abl:A7H1H_1454 hyaA; hydrogenase 1, small subunit	2.013e-216	UniRef90_A0A7V4V0X2 Hydrogenase n=1 Tax=Campylobacterales bacterium TaxID=2268180 RepID=A0A7V4V0X2_9PROT	4.125e-230	NiFe/NiFeSe hydrogenase small subunit C-terminal [PF14720.9]; NADH ubiquinone oxidoreductase, 20 Kd subunit [PF01058.25]
TVZ.SD19.38	Campylobacterota	f__UBA6016;g__;s__	NODE_570_length_19742_cov_13.658985	2	888	1439	551	-1	H	NiFe hydrogenase 1	hyaD		abt:ABED_1336 Ni/Fe hydrogenase expression/formation protein	2.742e-58	UniRef90_UPI00047EC1AC HyaD/HybD family hydrogenase maturation endopeptidase n=1 Tax=Arcobacteraceae TaxID=2808963 RepID=UPI00047EC1AC	7.35e-62	Hydrogenase maturation protease [PF01750.21]
TVZ.SD19.38	Campylobacterota	f__UBA6016;g__;s__	NODE_570_length_19742_cov_13.658985	3	1449	2150	701	-1	H	NiFe hydrogenase 1	hyaC		arc:ABLL_1907 Ni/Fe hydrogenase cytochrome b subunit	9.472e-113	UniRef90_A0A4V2WV57 Ni/Fe hydrogenase n=1 Tax=Sulfuricurvum sp. IAE1 TaxID=2546102 RepID=A0A4V2WV57_9PROT	2.538e-116	Prokaryotic cytochrome b561 [PF01292.23]
TVZ.SD19.38	Campylobacterota	f__UBA6016;g__;s__	NODE_570_length_19742_cov_13.658985	4	2143	3906	1763	-1	H	NiFe hydrogenase 1	hyaB		abu:Abu_1434 hyaB; Ni/Fe-hydrogenase, large subunit	5.668e-300	UniRef90_E6WYA0 Nickel-dependent hydrogenase large subunit n=4 Tax=Campylobacterales TaxID=213849 RepID=E6WYA0_NITSE	4.717e-289	Nickel-dependent hydrogenase [PF00374.22]; NADH ubiquinone oxidoreductase, 20 Kd subunit [PF01058.25]
TVZ.SD19.38	Campylobacterota	f__UBA6016;g__;s__	NODE_570_length_19742_cov_13.658985	5	3917	5140	1223	-1	H	NiFe hydrogenase 1	hyaA		abl:A7H1H_1454 hyaA; hydrogenase 1, small subunit	2.013e-216	UniRef90_A0A7V4V0X2 Hydrogenase n=1 Tax=Campylobacterales bacterium TaxID=2268180 RepID=A0A7V4V0X2_9PROT	4.125e-230	NiFe/NiFeSe hydrogenase small subunit C-terminal [PF14720.9]; NADH ubiquinone oxidoreductase, 20 Kd subunit [PF01058.25]
TVZ.SD19.36	Campylobacterota	f__UBA6016;g__UBA6016;s__	NODE_129_length_42906_cov_14.582131	20	15819	16094	275	-1	H	NiFe hydrogenase 1	hyaC		bbac:EP01_16965 Ni,Fe-hydrogenase I cytochrome b subunit	1.263e-11	UniRef90_A0A1C0B6A0 Cytochrome b561 bacterial/Ni-hydrogenase domain-containing protein n=2 Tax=Aliarcobacter thereius TaxID=544718 RepID=A0A1C0B6A0_9PROT	2.22e-22
TVZ.SD19.36	Campylobacterota	f__UBA6016;g__UBA6016;s__	NODE_93_length_48741_cov_12.756305	19	13546	14094	548	-1	H	NiFe hydrogenase 1	hyaD		abl:A7H1H_1451 hyaD; hydrogenase 1, expression/formation protein	2.052e-62	UniRef90_A0A2G1DLM8 Ni/Fe hydrogenase n=4 Tax=Arcobacteraceae TaxID=2808963 RepID=A0A2G1DLM8_9PROT	9.37e-65	Hydrogenase maturation protease [PF01750.21]
TVZ.SD19.36	Campylobacterota	f__UBA6016;g__UBA6016;s__	NODE_93_length_48741_cov_12.756305	20	14091	14795	704	-1	H	NiFe hydrogenase 1	hyaC		arc:ABLL_1907 Ni/Fe hydrogenase cytochrome b subunit	1.736e-108	UniRef90_A0A4V2WV57 Ni/Fe hydrogenase n=1 Tax=Sulfuricurvum sp. IAE1 TaxID=2546102 RepID=A0A4V2WV57_9PROT	1.715e-118	Prokaryotic cytochrome b561 [PF01292.23]
TVZ.SD19.36	Campylobacterota	f__UBA6016;g__UBA6016;s__	NODE_93_length_48741_cov_12.756305	21	14788	16533	1745	-1	H	NiFe hydrogenase 1	hyaB		ant:Arnit_1361 nickel-dependent hydrogenase large subunit	8.979e-301	UniRef90_E6WYA0 Nickel-dependent hydrogenase large subunit n=4 Tax=Campylobacterales TaxID=213849 RepID=E6WYA0_NITSE	1.74e-288	Nickel-dependent hydrogenase [PF00374.22]
TVZ.SD19.36	Campylobacterota	f__UBA6016;g__UBA6016;s__	NODE_93_length_48741_cov_12.756305	22	16533	17771	1238	-1	H	NiFe hydrogenase 1	hyaA		abt:ABED_1339 Ni/Fe-hydrogenase small subunit	1.879e-213	UniRef90_A0A7V4V0X2 Hydrogenase n=1 Tax=Campylobacterales bacterium TaxID=2268180 RepID=A0A7V4V0X2_9PROT	1.234e-225	NiFe/NiFeSe hydrogenase small subunit C-terminal [PF14720.9]; NADH ubiquinone oxidoreductase, 20 Kd subunit [PF01058.25]
TVZ.SD19.245	Thermoplasmatota	f__ARK-15;g__;s__	NODE_1135_length_14952_cov_7.789275	9	7694	7912	218	1	H	NiFe hydrogenase auxilary (hyp)	hypC		sula:BFU36_00285 hydrogenase assembly protein HypC	2.412e-22	UniRef90_A0A650CPA1 HypC/HybG/HupF family hydrogenase formation chaperone n=2 Tax=Stygiolobus TaxID=41674 RepID=A0A650CPA1_9CREN	3.451e-23	HupF/HypC family [PF01455.21]
TVZ.SD19.245	Thermoplasmatota	f__ARK-15;g__;s__	NODE_1135_length_14952_cov_7.789275	10	7919	9013	1094	1	H	NiFe hydrogenase auxilary (hyp)	hypD		mer:MMINT_08360 hydrogenase isoenzymes formation protein HypD	5.877e-111	UniRef90_A0A6B0DES9 Hydrogenase formation protein HypD n=2 Tax=Euryarchaeota archaeon TaxID=2026739 RepID=A0A6B0DES9_9EURY	1.878e-181	Hydrogenase formation hypA family [PF01924.19]
TVZ.SD19.245	Thermoplasmatota	f__ARK-15;g__;s__	NODE_1135_length_14952_cov_7.789275	12	9434	11608	2174	-1	H	NiFe hydrogenase auxilary (hyp)	hypF		mer:MMINT_06110 hydrogenase maturation protein HypF	1.487e-183	UniRef90_A0A6B0DVL7 acylphosphatase n=2 Tax=Euryarchaeota archaeon TaxID=2026739 RepID=A0A6B0DVL7_9EURY	4.53e-316	Telomere recombination [PF01300.21]; HypF Kae1-like domain [PF17788.4]; Acylphosphatase [PF00708.21]; HypF finger [PF07503.15]
TVZ.SD19.42	Campylobacterota	f__Desulfurellaceae;g__;s__	NODE_1205_length_16148_cov_46.500967	15	14031	14267	236	1	H	NiFe hydrogenase auxilary (hyp)	hypC	Colocated hyp and hydrogenase 1 or 2 genes in Campylobacterota	dav:DESACE_00650 hydrogenase assembly protein HypC	4.708e-34	UniRef90_A0A1X4XYJ7 [NiFe] hydrogenase metallocenter assembly protein HypC n=4 Tax=Desulfurella TaxID=33001 RepID=A0A1X4XYJ7_9DELT	5.71e-33	HupF/HypC family [PF01455.21]
TVZ.SD19.42	Campylobacterota	f__Desulfurellaceae;g__;s__	NODE_1205_length_16148_cov_46.500967	16	14257	15336	1079	1	H	NiFe hydrogenase auxilary (hyp)	hypD	Colocated hyp and hydrogenase 1 or 2 genes in Campylobacterota	dav:DESACE_00655 hydrogenase formation protein HypD	9.014e-167	UniRef90_A0A1G6PEK5 Hydrogenase maturation factor n=3 Tax=Desulfurella TaxID=33001 RepID=A0A1G6PEK5_9DELT	5.803e-166	Hydrogenase formation hypA family [PF01924.19]
TVZ.SD19.42	Campylobacterota	f__Desulfurellaceae;g__;s__	NODE_1205_length_16148_cov_46.500967	17	15333	16145	812	1	H	NiFe hydrogenase auxilary (hyp)	hypE	Colocated hyp and hydrogenase 1 or 2 genes in Campylobacterota	dav:DESACE_00660 hydrogenase	8.913e-134	UniRef90_A0A1X4XYN5 [NiFe] hydrogenase metallocenter assembly protein HypE n=1 Tax=Desulfurella amilsii TaxID=1562698 RepID=A0A1X4XYN5_9DELT	1.588e-136	AIR synthase related protein, C-terminal domain [PF02769.25]; AIR synthase related protein, N-terminal domain [PF00586.27]
TVZ.SD19.42	Campylobacterota	f__Desulfurellaceae;g__;s__	NODE_519_length_30050_cov_60.450356	1	2	271	269	1	H	NiFe hydrogenase auxilary (hyp)	hypE	Colocated hyp and hydrogenase 1 or 2 genes in Campylobacterota	dav:DESACE_00660 hydrogenase	8.531e-31	UniRef90_A0A1X4XYN5 [NiFe] hydrogenase metallocenter assembly protein HypE n=1 Tax=Desulfurella amilsii TaxID=1562698 RepID=A0A1X4XYN5_9DELT	3.777e-33
TVZ.SD19.40	Campylobacterota	f__Desulfurellaceae;g__Desulfurella;s__	NODE_174_length_36543_cov_26.954992	17	15461	16462	1001	-1	H	NiFe hydrogenase auxilary (hyp)	hypE	Colocated hyp and hydrogenase 1 or 2 genes in Campylobacterota	dav:DESACE_00660 hydrogenase	2.154e-174	UniRef90_A0A2N7PY00 Hydrogenase expression/formation protein HypE n=3 Tax=Desulfurella TaxID=33001 RepID=A0A2N7PY00_9DELT	9.681e-180	AIR synthase related protein, C-terminal domain [PF02769.25]; AIR synthase related protein, N-terminal domain [PF00586.27]
TVZ.SD19.40	Campylobacterota	f__Desulfurellaceae;g__Desulfurella;s__	NODE_174_length_36543_cov_26.954992	18	16416	17504	1088	-1	H	NiFe hydrogenase auxilary (hyp)	hypD	Colocated hyp and hydrogenase 1 or 2 genes in Campylobacterota	dav:DESACE_00655 hydrogenase formation protein HypD	1.28e-197	UniRef90_A0A1G6PEK5 Hydrogenase maturation factor n=3 Tax=Desulfurella TaxID=33001 RepID=A0A1G6PEK5_9DELT	8.239e-197	Hydrogenase formation hypA family [PF01924.19]
TVZ.SD19.40	Campylobacterota	f__Desulfurellaceae;g__Desulfurella;s__	NODE_174_length_36543_cov_26.954992	19	17491	17730	239	-1	H	NiFe hydrogenase auxilary (hyp)	hypC	Colocated hyp and hydrogenase 1 or 2 genes in Campylobacterota	dav:DESACE_00650 hydrogenase assembly protein HypC	2.551e-41	UniRef90_A0A1X4XYJ7 [NiFe] hydrogenase metallocenter assembly protein HypC n=4 Tax=Desulfurella TaxID=33001 RepID=A0A1X4XYJ7_9DELT	8.719e-41	HupF/HypC family [PF01455.21]
TVZ.SD19.41	Campylobacterota	f__Desulfurellaceae;g__Desulfurella;s__	NODE_2054_length_6230_cov_8.128298	1	182	1183	1001	-1	H	NiFe hydrogenase auxilary (hyp)	hypE	Colocated hyp and hydrogenase 1 or 2 genes in Campylobacterota	dav:DESACE_00660 hydrogenase	2.154e-174	UniRef90_A0A2N7PY00 Hydrogenase expression/formation protein HypE n=3 Tax=Desulfurella TaxID=33001 RepID=A0A2N7PY00_9DELT	9.681e-180	AIR synthase related protein, C-terminal domain [PF02769.25]; AIR synthase related protein, N-terminal domain [PF00586.27]
TVZ.SD19.41	Campylobacterota	f__Desulfurellaceae;g__Desulfurella;s__	NODE_2054_length_6230_cov_8.128298	2	1137	2225	1088	-1	H	NiFe hydrogenase auxilary (hyp)	hypD	Colocated hyp and hydrogenase 1 or 2 genes in Campylobacterota	dav:DESACE_00655 hydrogenase formation protein HypD	4.512e-197	UniRef90_A0A1G6PEK5 Hydrogenase maturation factor n=3 Tax=Desulfurella TaxID=33001 RepID=A0A1G6PEK5_9DELT	2.904e-196	Hydrogenase formation hypA family [PF01924.19]
TVZ.SD19.41	Campylobacterota	f__Desulfurellaceae;g__Desulfurella;s__	NODE_2054_length_6230_cov_8.128298	3	2212	2451	239	-1	H	NiFe hydrogenase auxilary (hyp)	hypC	Colocated hyp and hydrogenase 1 or 2 genes in Campylobacterota	dav:DESACE_00650 hydrogenase assembly protein HypC	2.551e-41	UniRef90_A0A1X4XYJ7 [NiFe] hydrogenase metallocenter assembly protein HypC n=4 Tax=Desulfurella TaxID=33001 RepID=A0A1X4XYJ7_9DELT	8.719e-41	HupF/HypC family [PF01455.21]
TVZ.SD19.37	Campylobacterota	f__UBA6016;g__;s__	NODE_1608_length_10122_cov_7.930865	4	3194	3451	257	1	H	NiFe hydrogenase auxilary (hyp)	hypC	Colocated hyp and hydrogenase 1 or 2 genes in Campylobacterota	wsu:WS0792 hypC; HYDROGENASE EXPRESSION/FORMATION PROTEIN	2.242e-25	UniRef90_A0A345IYT0 Hydrogenase assembly chaperone HypC n=4 Tax=Arcobacteraceae TaxID=2808963 RepID=A0A345IYT0_9PROT	3.221e-26	HupF/HypC family [PF01455.21]
TVZ.SD19.37	Campylobacterota	f__UBA6016;g__;s__	NODE_1608_length_10122_cov_7.930865	5	3444	4565	1121	1	H	NiFe hydrogenase auxilary (hyp)	hypD	Colocated hyp and hydrogenase 1 or 2 genes in Campylobacterota	sba:Sulba_1156 Hydrogenase maturation protein HypD	1.421e-158	UniRef90_A0A1I5NEF7 Hydrogenase maturation factor n=3 Tax=Hydrogenimonas TaxID=223785 RepID=A0A1I5NEF7_9PROT	1.716e-157	Hydrogenase formation hypA family [PF01924.19]
TVZ.SD19.37	Campylobacterota	f__UBA6016;g__;s__	NODE_1608_length_10122_cov_7.930865	6	4562	5557	995	1	H	NiFe hydrogenase auxilary (hyp)	hypE	Colocated hyp and hydrogenase 1 or 2 genes in Campylobacterota	ant:Arnit_1383 hydrogenase expression/formation protein HypE	2.665e-123	UniRef90_A0A4Q1B4D5 Hydrogenase expression/formation protein HypE n=1 Tax=Halarcobacter mediterraneus TaxID=2023153 RepID=A0A4Q1B4D5_9PROT	5.391e-124	AIR synthase related protein, C-terminal domain [PF02769.25]; AIR synthase related protein, N-terminal domain [PF00586.27]
TVZ.SD19.37	Campylobacterota	f__UBA6016;g__;s__	NODE_1608_length_10122_cov_7.930865	7	5558	5899	341	1	H	NiFe hydrogenase auxilary (hyp)	hypA	Colocated hyp and hydrogenase 1 or 2 genes in Campylobacterota	suls:Sdiek1_1480 Hydrogenase/urease nickel incorporation protein HypA	5.643e-28	UniRef90_A0A4Q0YCQ4 Hydrogenase maturation factor HypA n=1 Tax=Halarcobacter ebronensis TaxID=1462615 RepID=A0A4Q0YCQ4_9PROT	8.173e-29	Hydrogenase/urease nickel incorporation, metallochaperone, hypA [PF01155.22]
TVZ.SD19.37	Campylobacterota	f__UBA6016;g__;s__	NODE_1675_length_9803_cov_7.065626	2	814	3069	2255	1	H	NiFe hydrogenase auxilary (hyp)	hypF	Colocated hyp and hydrogenase 1 or 2 genes in Campylobacterota	sun:SUN_1658 hydrogenase maturation protein HypF	1.058e-201	UniRef90_A0A7C5FHD9 Carbamoyltransferase HypF n=3 Tax=Nitratifractor sp. TaxID=2268144 RepID=A0A7C5FHD9_9PROT	1.011e-209	Telomere recombination [PF01300.21]; HypF Kae1-like domain [PF17788.4]; Acylphosphatase [PF00708.21]; HypF finger [PF07503.15]
TVZ.SD19.37	Campylobacterota	f__UBA6016;g__;s__	NODE_1675_length_9803_cov_7.065626	7	5406	6266	860	1	H	NiFe hydrogenase auxilary (hyp)	hypB	Colocated hyp and hydrogenase 1 or 2 genes in Campylobacterota	abu:Abu_1408 hypB; hydrogenase expression/formation protein HypB	1.644e-100	UniRef90_E6L6H1 Hydrogenase accessory protein HypB n=56 Tax=root TaxID=1 RepID=E6L6H1_9PROT	5.642e-100	CobW/HypB/UreG, nucleotide-binding domain [PF02492.22]
TVZ.SD19.38	Campylobacterota	f__UBA6016;g__;s__	NODE_442_length_22828_cov_11.726488	17	16561	17421	860	-1	H	NiFe hydrogenase auxilary (hyp)	hypB	Colocated hyp and hydrogenase 1 or 2 genes in Campylobacterota	abu:Abu_1408 hypB; hydrogenase expression/formation protein HypB	1.644e-100	UniRef90_E6L6H1 Hydrogenase accessory protein HypB n=56 Tax=root TaxID=1 RepID=E6L6H1_9PROT	5.642e-100	CobW/HypB/UreG, nucleotide-binding domain [PF02492.22]
TVZ.SD19.38	Campylobacterota	f__UBA6016;g__;s__	NODE_442_length_22828_cov_11.726488	22	19758	22013	2255	-1	H	NiFe hydrogenase auxilary (hyp)	hypF	Colocated hyp and hydrogenase 1 or 2 genes in Campylobacterota	sun:SUN_1658 hydrogenase maturation protein HypF	1.058e-201	UniRef90_A0A7C5FHD9 Carbamoyltransferase HypF n=3 Tax=Nitratifractor sp. TaxID=2268144 RepID=A0A7C5FHD9_9PROT	1.011e-209	Telomere recombination [PF01300.21]; HypF Kae1-like domain [PF17788.4]; Acylphosphatase [PF00708.21]; HypF finger [PF07503.15]
TVZ.SD19.38	Campylobacterota	f__UBA6016;g__;s__	NODE_549_length_20245_cov_14.608609	7	4052	4393	341	-1	H	NiFe hydrogenase auxilary (hyp)	hypA	Colocated hyp and hydrogenase 1 or 2 genes in Campylobacterota	suls:Sdiek1_1480 Hydrogenase/urease nickel incorporation protein HypA	5.643e-28	UniRef90_A0A4Q0YCQ4 Hydrogenase maturation factor HypA n=1 Tax=Halarcobacter ebronensis TaxID=1462615 RepID=A0A4Q0YCQ4_9PROT	8.173e-29	Hydrogenase/urease nickel incorporation, metallochaperone, hypA [PF01155.22]
TVZ.SD19.38	Campylobacterota	f__UBA6016;g__;s__	NODE_549_length_20245_cov_14.608609	8	4394	5389	995	-1	H	NiFe hydrogenase auxilary (hyp)	hypE	Colocated hyp and hydrogenase 1 or 2 genes in Campylobacterota	ant:Arnit_1383 hydrogenase expression/formation protein HypE	2.665e-123	UniRef90_A0A4Q1B4D5 Hydrogenase expression/formation protein HypE n=1 Tax=Halarcobacter mediterraneus TaxID=2023153 RepID=A0A4Q1B4D5_9PROT	5.391e-124	AIR synthase related protein, C-terminal domain [PF02769.25]; AIR synthase related protein, N-terminal domain [PF00586.27]
TVZ.SD19.38	Campylobacterota	f__UBA6016;g__;s__	NODE_549_length_20245_cov_14.608609	9	5386	6507	1121	-1	H	NiFe hydrogenase auxilary (hyp)	hypD	Colocated hyp and hydrogenase 1 or 2 genes in Campylobacterota	sba:Sulba_1156 Hydrogenase maturation protein HypD	1.421e-158	UniRef90_A0A1I5NEF7 Hydrogenase maturation factor n=3 Tax=Hydrogenimonas TaxID=223785 RepID=A0A1I5NEF7_9PROT	1.716e-157	Hydrogenase formation hypA family [PF01924.19]
TVZ.SD19.38	Campylobacterota	f__UBA6016;g__;s__	NODE_549_length_20245_cov_14.608609	10	6500	6757	257	-1	H	NiFe hydrogenase auxilary (hyp)	hypC	Colocated hyp and hydrogenase 1 or 2 genes in Campylobacterota	wsu:WS0792 hypC; HYDROGENASE EXPRESSION/FORMATION PROTEIN	2.242e-25	UniRef90_A0A345IYT0 Hydrogenase assembly chaperone HypC n=4 Tax=Arcobacteraceae TaxID=2808963 RepID=A0A345IYT0_9PROT	3.221e-26	HupF/HypC family [PF01455.21]
TVZ.SD19.231	Thermoplasmatota	f__GCA-001856825;g__;s__	NODE_863_length_3567_cov_1.854299	2	228	656	428	-1	H	NiFe hydrogenase auxilary (hyp)	hypA		abi:Aboo_0679 hydrogenase expression/synthesis HypA	8.744e-53	UniRef90_A0A257A3P0 Hydrogenase maturation factor HypA n=1 Tax=Euryarchaeota archaeon ex4484_178 TaxID=1978126 RepID=A0A257A3P0_9EURY	5.418e-55	Hydrogenase/urease nickel incorporation, metallochaperone, hypA [PF01155.22]
TVZ.SD19.231	Thermoplasmatota	f__GCA-001856825;g__;s__	NODE_863_length_3567_cov_1.854299	3	650	1720	1070	-1	H	NiFe hydrogenase auxilary (hyp)	hypE		acf:AciM339_1170 hydrogenase expression/formation protein HypE	1.298e-152	UniRef90_L0HLW9 Hydrogenase expression/formation protein HypE n=1 Tax=Aciduliprofundum sp. (strain MAR08-339) TaxID=673860 RepID=L0HLW9_ACIS0	8.354e-152	AIR synthase related protein, C-terminal domain [PF02769.25]; AIR synthase related protein, N-terminal domain [PF00586.27]
TVZ.SD19.231	Thermoplasmatota	f__GCA-001856825;g__;s__	NODE_863_length_3567_cov_1.854299	4	1717	3564	1847	-1	H	NiFe hydrogenase auxilary (hyp)	hypF		abi:Aboo_0681 (NiFe) hydrogenase maturation protein HypF	8.287e-307	UniRef90_B5I9N4 Carbamoyltransferase n=1 Tax=Aciduliprofundum boonei (strain DSM 19572 / T469) TaxID=439481 RepID=B5I9N4_ACIB4	5.334e-306	Telomere recombination [PF01300.21]; HypF Kae1-like domain [PF17788.4]; HypF finger [PF07503.15]; tRNA N6-adenosine threonylcarbamoyltransferase [PF00814.28]; Carbamoyltransferase N-terminus [PF02543.18]
TVZ.SD19.240	Thermoplasmatota	f__Thermoplasmataceae;g__;s__	NODE_280_length_7566_cov_72.159027	10	6334	7383	1049	-1	H	NiFe hydrogenase auxilary (hyp)	hypE		tvo:TVG0496806 TVG0496806; hydrogenase expression formation protein HypE	8.824e-121	UniRef90_Q97BE7 Hydrogenase expression formation protein HypE n=2 Tax=Thermoplasma volcanium TaxID=50339 RepID=Q97BE7_THEVO	5.681e-120	AIR synthase related protein, C-terminal domain [PF02769.25]; AIR synthase related protein, N-terminal domain [PF00586.27]
TVZ.SD19.241	Thermoplasmatota	f__Thermoplasmataceae;g__;s__	NODE_214_length_18962_cov_214.832546	7	4475	5524	1049	1	H	NiFe hydrogenase auxilary (hyp)	hypE		tvo:TVG0496806 TVG0496806; hydrogenase expression formation protein HypE	9.774e-122	UniRef90_Q97BE7 Hydrogenase expression formation protein HypE n=2 Tax=Thermoplasma volcanium TaxID=50339 RepID=Q97BE7_THEVO	6.292e-121	AIR synthase related protein, C-terminal domain [PF02769.25]; AIR synthase related protein, N-terminal domain [PF00586.27]
TVZ.SD19.242	Thermoplasmatota	f__Thermoplasmataceae;g__;s__	NODE_512_length_10753_cov_55.838227	2	1073	2122	1049	1	H	NiFe hydrogenase auxilary (hyp)	hypE		tvo:TVG0496806 TVG0496806; hydrogenase expression formation protein HypE	8.824e-121	UniRef90_Q97BE7 Hydrogenase expression formation protein HypE n=2 Tax=Thermoplasma volcanium TaxID=50339 RepID=Q97BE7_THEVO	5.681e-120	AIR synthase related protein, C-terminal domain [PF02769.25]; AIR synthase related protein, N-terminal domain [PF00586.27]
TVZ.SD19.243	Thermoplasmatota	f__Thermoplasmataceae;g__;s__	NODE_56_length_36467_cov_75.753330	16	13057	14106	1049	-1	H	NiFe hydrogenase auxilary (hyp)	hypE		tvo:TVG0496806 TVG0496806; hydrogenase expression formation protein HypE	8.824e-121	UniRef90_Q97BE7 Hydrogenase expression formation protein HypE n=2 Tax=Thermoplasma volcanium TaxID=50339 RepID=Q97BE7_THEVO	5.681e-120	AIR synthase related protein, C-terminal domain [PF02769.25]; AIR synthase related protein, N-terminal domain [PF00586.27]
TVZ.SD19.36	Campylobacterota	f__UBA6016;g__UBA6016;s__	NODE_93_length_48741_cov_12.756305	8	3882	4223	341	-1	H	NiFe hydrogenase auxilary (hyp)	hypA	Colocated hyp and hydrogenase 1 or 2 genes in Campylobacterota	sse:Ssed_1898 hydrogenase nickel insertion protein HypA	1.161e-28	UniRef90_A0A6M8EG53 Hydrogenase maturation factor HypA n=3 Tax=Arcobacter TaxID=28196 RepID=A0A6M8EG53_9PROT	8.173e-29	Hydrogenase/urease nickel incorporation, metallochaperone, hypA [PF01155.22]
TVZ.SD19.36	Campylobacterota	f__UBA6016;g__UBA6016;s__	NODE_93_length_48741_cov_12.756305	9	4223	5218	995	-1	H	NiFe hydrogenase auxilary (hyp)	hypE	Colocated hyp and hydrogenase 1 or 2 genes in Campylobacterota	ant:Arnit_1383 hydrogenase expression/formation protein HypE	8.375e-125	UniRef90_UPI0019098DED hydrogenase expression/formation protein HypE n=1 Tax=Nitrosophilus alvini TaxID=2714855 RepID=UPI0019098DED	4.813e-126	AIR synthase related protein, N-terminal domain [PF00586.27]; AIR synthase related protein, C-terminal domain [PF02769.25]
TVZ.SD19.36	Campylobacterota	f__UBA6016;g__UBA6016;s__	NODE_93_length_48741_cov_12.756305	10	5215	6342	1127	-1	H	NiFe hydrogenase auxilary (hyp)	hypD	Colocated hyp and hydrogenase 1 or 2 genes in Campylobacterota	nam:NAMH_0739 hypD; hydrogenase expression/formation protein HypD	1.594e-152	UniRef90_A0A7V4QC21 Hydrogenase maturation factor n=1 Tax=Campylobacterales bacterium TaxID=2268180 RepID=A0A7V4QC21_9PROT	3.829e-161	Hydrogenase formation hypA family [PF01924.19]
TVZ.SD19.36	Campylobacterota	f__UBA6016;g__UBA6016;s__	NODE_93_length_48741_cov_12.756305	11	6335	6592	257	-1	H	NiFe hydrogenase auxilary (hyp)	hypC	Colocated hyp and hydrogenase 1 or 2 genes in Campylobacterota	pmx:PERMA_1010 hypC; hydrogenase assembly chaperone HypC/HupF	7.964e-25	UniRef90_A0A661HY06 HypC/HybG/HupF family hydrogenase formation chaperone n=1 Tax=Epsilonproteobacteria bacterium TaxID=2026809 RepID=A0A661HY06_9PROT	9.877e-28	HupF/HypC family [PF01455.21]
TVZ.SD19.36	Campylobacterota	f__UBA6016;g__UBA6016;s__	NODE_93_length_48741_cov_12.756305	12	6595	7350	755	-1	H	NiFe hydrogenase auxilary (hyp)	hypB	Colocated hyp and hydrogenase 1 or 2 genes in Campylobacterota	suls:Sdiek1_1476 Hydrogenase isoenzymes nickel incorporation protein HypB	7.753e-109	UniRef90_UPI0019689F59 hydrogenase nickel incorporation protein HypB n=1 Tax=Sulfurospirillum sp. T05 TaxID=2813362 RepID=UPI0019689F59	5.373e-112	CobW/HypB/UreG, nucleotide-binding domain [PF02492.22]
TVZ.SD19.36	Campylobacterota	f__UBA6016;g__UBA6016;s__	NODE_93_length_48741_cov_12.756305	17	9827	12031	2204	-1	H	NiFe hydrogenase auxilary (hyp)	hypF	Colocated hyp and hydrogenase 1 or 2 genes in Campylobacterota	hte:Hydth_1005 (NiFe) hydrogenase maturation protein HypF	5.5e-175	UniRef90_UPI00047D83FA carbamoyltransferase HypF n=1 Tax=Arcobacteraceae TaxID=2808963 RepID=UPI00047D83FA	2.219e-186	Telomere recombination [PF01300.21]; HypF Kae1-like domain [PF17788.4]; Acylphosphatase [PF00708.21]; HypF finger [PF07503.15]
TVZ.SD19.37	Campylobacterota	f__UBA6016;g__;s__	NODE_2371_length_7771_cov_7.111983	7	7125	7646	521	1	H	NiFe-hydrogenase (ech)	echC		sku:Sulku_2061 ech hydrogenase subunit C	1.461e-76	UniRef90_A0A091AF49 NADH dehydrogenase n=1 Tax=Sulfuricurvum sp. MLSB TaxID=1537917 RepID=A0A091AF49_9PROT	2.269e-81	NADH ubiquinone oxidoreductase, 20 Kd subunit [PF01058.25]
TVZ.SD19.38	Campylobacterota	f__UBA6016;g__;s__	NODE_1100_length_13223_cov_13.597434	2	449	1528	1079	-1	H	NiFe-hydrogenase (ech)	echE		sku:Sulku_2059 ech hydrogenase subunit E	1.341e-151	UniRef90_A0A091B2Q8 NADH dehydrogenase n=1 Tax=Sulfuricurvum sp. MLSB TaxID=1537917 RepID=A0A091B2Q8_9PROT	4.76e-164	Respiratory-chain NADH dehydrogenase, 49 Kd subunit [PF00346.22]; Nickel-dependent hydrogenase [PF00374.22]
TVZ.SD19.38	Campylobacterota	f__UBA6016;g__;s__	NODE_1100_length_13223_cov_13.597434	4	1875	2393	518	-1	H	NiFe-hydrogenase (ech)	echC		sku:Sulku_2061 ech hydrogenase subunit C	1.395e-76	UniRef90_A0A091AF49 NADH dehydrogenase n=1 Tax=Sulfuricurvum sp. MLSB TaxID=1537917 RepID=A0A091AF49_9PROT	4.071e-81	NADH ubiquinone oxidoreductase, 20 Kd subunit [PF01058.25]
TVZ.SD19.36	Campylobacterota	f__UBA6016;g__UBA6016;s__	NODE_4135_length_5339_cov_11.848235	3	2170	2688	518	1	H	NiFe-hydrogenase (ech)	echC		sku:Sulku_2061 ech hydrogenase subunit C	7.183e-80	UniRef90_A0A091AF49 NADH dehydrogenase n=1 Tax=Sulfuricurvum sp. MLSB TaxID=1537917 RepID=A0A091AF49_9PROT	2.507e-96	NADH ubiquinone oxidoreductase, 20 Kd subunit [PF01058.25]
TVZ.SD19.36	Campylobacterota	f__UBA6016;g__UBA6016;s__	NODE_4135_length_5339_cov_11.848235	5	3029	4114	1085	1	H	NiFe-hydrogenase (ech)	echE		sku:Sulku_2059 ech hydrogenase subunit E	8.623e-153	UniRef90_A0A091B2Q8 NADH dehydrogenase n=1 Tax=Sulfuricurvum sp. MLSB TaxID=1537917 RepID=A0A091B2Q8_9PROT	3.3e-201	Respiratory-chain NADH dehydrogenase, 49 Kd subunit [PF00346.22]; Nickel-dependent hydrogenase [PF00374.22]
TVZ.SD19.42	Campylobacterota	f__Desulfurellaceae;g__;s__	NODE_1205_length_16148_cov_46.500967	12	8658	10373	1715	-1	H	NiFe-hydrogenase 2	hybB	Colocated hyp and hydrogenase 1 or 2 genes in Campylobacterota	dav:DESACE_00635 hydrogenase 2 large subunit	0	UniRef90_A0A1X4XYL4 Uptake hydrogenase large subunit n=5 Tax=Desulfurella TaxID=33001 RepID=A0A1X4XYL4_9DELT	0	Nickel-dependent hydrogenase [PF00374.22]; NADH ubiquinone oxidoreductase, 20 Kd subunit [PF01058.25]
TVZ.SD19.42	Campylobacterota	f__Desulfurellaceae;g__;s__	NODE_1205_length_16148_cov_46.500967	13	10386	11591	1205	-1	H	NiFe-hydrogenase 2	hybA	Colocated hyp and hydrogenase 1 or 2 genes in Campylobacterota	dav:DESACE_00640 quinone-reactive Ni/Fe-hydrogenase small chain	1.502e-248	UniRef90_A0A1X4XYL5 Uptake hydrogenase small subunit n=4 Tax=Desulfurella TaxID=33001 RepID=A0A1X4XYL5_9DELT	8.77e-247	NiFe/NiFeSe hydrogenase small subunit C-terminal [PF14720.9]; NADH ubiquinone oxidoreductase, 20 Kd subunit [PF01058.25]
TVZ.SD19.39	Campylobacterota	f__Desulfurellaceae;g__Desulfurella;s__	NODE_2074_length_3409_cov_10.263863	1	64	1536	1472	1	H	NiFe-hydrogenase 2	hybB	Colocated hyp and hydrogenase 1 or 2 genes in Campylobacterota	dav:DESACE_00635 hydrogenase 2 large subunit	2.59e-321	UniRef90_A0A1X4XYL4 Uptake hydrogenase large subunit n=5 Tax=Desulfurella TaxID=33001 RepID=A0A1X4XYL4_9DELT	1.742e-314	Nickel-dependent hydrogenase [PF00374.22]
TVZ.SD19.40	Campylobacterota	f__Desulfurellaceae;g__Desulfurella;s__	NODE_174_length_36543_cov_26.954992	22	19741	20961	1220	1	H	NiFe-hydrogenase 2	hybA	Colocated hyp and hydrogenase 1 or 2 genes in Campylobacterota	dav:DESACE_00640 quinone-reactive Ni/Fe-hydrogenase small chain	2.796e-252	UniRef90_A0A1X4XYL5 Uptake hydrogenase small subunit n=4 Tax=Desulfurella TaxID=33001 RepID=A0A1X4XYL5_9DELT	1.165e-253	NiFe/NiFeSe hydrogenase small subunit C-terminal [PF14720.9]; NADH ubiquinone oxidoreductase, 20 Kd subunit [PF01058.25]
TVZ.SD19.40	Campylobacterota	f__Desulfurellaceae;g__Desulfurella;s__	NODE_174_length_36543_cov_26.954992	23	20974	22689	1715	1	H	NiFe-hydrogenase 2	hybB	Colocated hyp and hydrogenase 1 or 2 genes in Campylobacterota	dav:DESACE_00635 hydrogenase 2 large subunit	0	UniRef90_A0A1X4XYL4 Uptake hydrogenase large subunit n=5 Tax=Desulfurella TaxID=33001 RepID=A0A1X4XYL4_9DELT	0	Nickel-dependent hydrogenase [PF00374.22]
TVZ.SD19.41	Campylobacterota	f__Desulfurellaceae;g__Desulfurella;s__	NODE_2054_length_6230_cov_8.128298	5	4889	6136	1247	1	H	NiFe-hydrogenase 2	hybA	Colocated hyp and hydrogenase 1 or 2 genes in Campylobacterota	dav:DESACE_00640 quinone-reactive Ni/Fe-hydrogenase small chain	3.848e-251	UniRef90_A0A1X4XYL5 Uptake hydrogenase small subunit n=4 Tax=Desulfurella TaxID=33001 RepID=A0A1X4XYL5_9DELT	3.32e-253	NiFe/NiFeSe hydrogenase small subunit C-terminal [PF14720.9]; NADH ubiquinone oxidoreductase, 20 Kd subunit [PF01058.25]
TVZ.SD19.41	Campylobacterota	f__Desulfurellaceae;g__Desulfurella;s__	NODE_6343_length_2737_cov_7.177778	1	28	1281	1253	1	H	NiFe-hydrogenase 2	hybB	Colocated hyp and hydrogenase 1 or 2 genes in Campylobacterota	dav:DESACE_00635 hydrogenase 2 large subunit	4.064e-270	UniRef90_A0A1X4XYL4 Uptake hydrogenase large subunit n=5 Tax=Desulfurella TaxID=33001 RepID=A0A1X4XYL4_9DELT	1.999e-263	Nickel-dependent hydrogenase [PF00374.22]
TVZ.SD19.113	Proteobacteria	f__Acidithiobacillaceae;g__;s__	NODE_37_length_43942_cov_98.174096	38	39386	40879	1493	1	H	NiFe-hydrogenase 3	hycE		acz:Acaty_c1638 Ni,Fe-hydrogenase III large subunit	6.269e-228	UniRef90_A0A1E7YKN1 NADH-quinone oxidoreductase subunit D n=3 Tax=Acidithiobacillus TaxID=119977 RepID=A0A1E7YKN1_9PROT	6.848e-248	Respiratory-chain NADH dehydrogenase, 49 Kd subunit [PF00346.22]; Respiratory-chain NADH dehydrogenase, 30 Kd subunit [PF00329.22]; Nickel-dependent hydrogenase [PF00374.22]
TVZ.SD19.113	Proteobacteria	f__Acidithiobacillaceae;g__;s__	NODE_563_length_10045_cov_89.634402	4	2700	4256	1556	-1	H	NiFe-hydrogenase 3	hycE		acz:Acaty_c1419 Ni,Fe-hydrogenase III large subunit	2.911e-178	UniRef90_UPI001C06E0CB NADH-quinone oxidoreductase subunit C n=1 Tax=unclassified Acidithiobacillus TaxID=2614800 RepID=UPI001C06E0CB	7.311e-184	Respiratory-chain NADH dehydrogenase, 49 Kd subunit [PF00346.22]; Respiratory-chain NADH dehydrogenase, 30 Kd subunit [PF00329.22]
TVZ.SD19.88	Proteobacteria	f__Acidithiobacillaceae;g__;s__	NODE_1355_length_2800_cov_51.479611	1	2	1210	1208	-1	H	NiFe-hydrogenase 3	hycE		acz:Acaty_c1419 Ni,Fe-hydrogenase III large subunit	4.309e-132	UniRef90_UPI001C06E0CB NADH-quinone oxidoreductase subunit C n=1 Tax=unclassified Acidithiobacillus TaxID=2614800 RepID=UPI001C06E0CB	2.016e-137	Respiratory-chain NADH dehydrogenase, 49 Kd subunit [PF00346.22]; Respiratory-chain NADH dehydrogenase, 30 Kd subunit [PF00329.22]
TVZ.SD19.88	Proteobacteria	f__Acidithiobacillaceae;g__;s__	NODE_40_length_19323_cov_58.715982	11	6935	8428	1493	-1	H	NiFe-hydrogenase 3	hycE		acz:Acaty_c1638 Ni,Fe-hydrogenase III large subunit	1.969e-229	UniRef90_A0A1E7YKN1 NADH-quinone oxidoreductase subunit D n=3 Tax=Acidithiobacillus TaxID=119977 RepID=A0A1E7YKN1_9PROT	1.145e-249	Respiratory-chain NADH dehydrogenase, 49 Kd subunit [PF00346.22]; Respiratory-chain NADH dehydrogenase, 30 Kd subunit [PF00329.22]; Nickel-dependent hydrogenase [PF00374.22]
TVZ.SD19.89	Proteobacteria	f__Acidithiobacillaceae;g__;s__	NODE_12_length_115814_cov_68.463380	41	39973	41466	1493	-1	H	NiFe-hydrogenase 3	hycE		acz:Acaty_c1638 Ni,Fe-hydrogenase III large subunit	5.596e-230	UniRef90_A0A1E7YKN1 NADH-quinone oxidoreductase subunit D n=3 Tax=Acidithiobacillus TaxID=119977 RepID=A0A1E7YKN1_9PROT	3.592e-251	Respiratory-chain NADH dehydrogenase, 49 Kd subunit [PF00346.22]; Respiratory-chain NADH dehydrogenase, 30 Kd subunit [PF00329.22]; Nickel-dependent hydrogenase [PF00374.22]
TVZ.SD19.89	Proteobacteria	f__Acidithiobacillaceae;g__;s__	NODE_1805_length_6932_cov_59.825716	5	3561	5117	1556	-1	H	NiFe-hydrogenase 3	hycE		acz:Acaty_c1419 Ni,Fe-hydrogenase III large subunit	1.135e-178	UniRef90_UPI001C06E0CB NADH-quinone oxidoreductase subunit C n=1 Tax=unclassified Acidithiobacillus TaxID=2614800 RepID=UPI001C06E0CB	2.85e-184	Respiratory-chain NADH dehydrogenase, 49 Kd subunit [PF00346.22]; Respiratory-chain NADH dehydrogenase, 30 Kd subunit [PF00329.22]
TVZ.SD19.90	Proteobacteria	f__Acidithiobacillaceae;g__;s__	NODE_10164_length_2952_cov_5.227257	1	2	595	593	-1	H	NiFe-hydrogenase 3	hycE		acz:Acaty_c1638 Ni,Fe-hydrogenase III large subunit	1.301e-70	UniRef90_A0A1E7YKN1 NADH-quinone oxidoreductase subunit D n=3 Tax=Acidithiobacillus TaxID=119977 RepID=A0A1E7YKN1_9PROT	3.301e-80	Respiratory-chain NADH dehydrogenase, 30 Kd subunit [PF00329.22]
TVZ.SD19.90	Proteobacteria	f__Acidithiobacillaceae;g__;s__	NODE_8071_length_3444_cov_8.141996	1	3	1037	1034	1	H	NiFe-hydrogenase 3	hycE		acu:Atc_1669 Ni,Fe-hydrogenase III large subunit	3.294e-132	UniRef90_UPI001C06E0CB NADH-quinone oxidoreductase subunit C n=1 Tax=unclassified Acidithiobacillus TaxID=2614800 RepID=UPI001C06E0CB	9.007e-136	Respiratory-chain NADH dehydrogenase, 49 Kd subunit [PF00346.22]
TVZ.SD19.90	Proteobacteria	f__Acidithiobacillaceae;g__;s__	NODE_9598_length_3068_cov_5.411425	1	2	712	710	1	H	NiFe-hydrogenase 3	hycE		acz:Acaty_c1638 Ni,Fe-hydrogenase III large subunit	1.352e-111	UniRef90_A0A1E7YKN1 NADH-quinone oxidoreductase subunit D n=3 Tax=Acidithiobacillus TaxID=119977 RepID=A0A1E7YKN1_9PROT	4.164e-123	Respiratory-chain NADH dehydrogenase, 49 Kd subunit [PF00346.22]; Nickel-dependent hydrogenase [PF00374.22]
TVZ.SD19.91	Proteobacteria	f__Acidithiobacillaceae;g__;s__	NODE_24_length_53639_cov_197.213148	11	7302	8795	1493	-1	H	NiFe-hydrogenase 3	hycE		acz:Acaty_c1638 Ni,Fe-hydrogenase III large subunit	1.969e-229	UniRef90_A0A1E7YKN1 NADH-quinone oxidoreductase subunit D n=3 Tax=Acidithiobacillus TaxID=119977 RepID=A0A1E7YKN1_9PROT	1.145e-249	Respiratory-chain NADH dehydrogenase, 49 Kd subunit [PF00346.22]; Respiratory-chain NADH dehydrogenase, 30 Kd subunit [PF00329.22]; Nickel-dependent hydrogenase [PF00374.22]
TVZ.SD19.91	Proteobacteria	f__Acidithiobacillaceae;g__;s__	NODE_285_length_14193_cov_175.195294	4	3627	5183	1556	1	H	NiFe-hydrogenase 3	hycE		acz:Acaty_c1419 Ni,Fe-hydrogenase III large subunit	8.293e-179	UniRef90_UPI001C06E0CB NADH-quinone oxidoreductase subunit C n=1 Tax=unclassified Acidithiobacillus TaxID=2614800 RepID=UPI001C06E0CB	4.331e-185	Respiratory-chain NADH dehydrogenase, 49 Kd subunit [PF00346.22]; Respiratory-chain NADH dehydrogenase, 30 Kd subunit [PF00329.22]
TVZ.SD19.107	Proteobacteria	f__Acidithiobacillaceae;g__Acidithiobacillus_A;s__Acidithiobacillus_A caldus	NODE_1_length_225641_cov_13.881528	35	42998	44551	1553	1	H	NiFe-hydrogenase 3	hycE		acz:Acaty_c1419 Ni,Fe-hydrogenase III large subunit	0	UniRef90_F9ZR13 Ni,Fe-hydrogenase III large subunit n=9 Tax=Acidithiobacillus caldus TaxID=33059 RepID=F9ZR13_ACICS	5.816e-288	Respiratory-chain NADH dehydrogenase, 49 Kd subunit [PF00346.22]; Respiratory-chain NADH dehydrogenase, 30 Kd subunit [PF00329.22]
TVZ.SD19.98	Proteobacteria	f__Acidithiobacillaceae;g__Acidithiobacillus_A;s__Acidithiobacillus_A caldus	NODE_13087_length_2514_cov_6.650607	3	2252	2512	260	1	H	NiFe-hydrogenase 3	hycE		acz:Acaty_c1419 Ni,Fe-hydrogenase III large subunit	9.983e-49	UniRef90_A0A543Q5F9 Formate hydrogenlyase subunit 5 n=10 Tax=Acidithiobacillaceae TaxID=225058 RepID=A0A543Q5F9_ACITH	1.334e-11
TVZ.SD19.98	Proteobacteria	f__Acidithiobacillaceae;g__Acidithiobacillus_A;s__Acidithiobacillus_A caldus	NODE_3273_length_6263_cov_6.969687	1	3	1448	1445	1	H	NiFe-hydrogenase 3	hycE		acz:Acaty_c1419 Ni,Fe-hydrogenase III large subunit	0	UniRef90_F9ZR13 Ni,Fe-hydrogenase III large subunit n=9 Tax=Acidithiobacillus caldus TaxID=33059 RepID=F9ZR13_ACICS	1.119e-288	Respiratory-chain NADH dehydrogenase, 49 Kd subunit [PF00346.22]; Respiratory-chain NADH dehydrogenase, 30 Kd subunit [PF00329.22]
TVZ.SD19.108	Proteobacteria	f__Acidithiobacillaceae;g__UBA2486;s__UBA2486 sp002341825	NODE_2035_length_6275_cov_9.153383	1	3	134	131	1	H	NiFe-hydrogenase 3	hycE		acz:Acaty_c1638 Ni,Fe-hydrogenase III large subunit	2.478e-21	UniRef90_A0A1E7YKN1 NADH-quinone oxidoreductase subunit D n=3 Tax=Acidithiobacillus TaxID=119977 RepID=A0A1E7YKN1_9PROT	4.48e-21
TVZ.SD19.108	Proteobacteria	f__Acidithiobacillaceae;g__UBA2486;s__UBA2486 sp002341825	NODE_6049_length_2836_cov_6.104467	1	2	1471	1469	-1	H	NiFe-hydrogenase 3	hycE		acz:Acaty_c1638 Ni,Fe-hydrogenase III large subunit	1.609e-218	UniRef90_A0A1E7YKN1 NADH-quinone oxidoreductase subunit D n=3 Tax=Acidithiobacillus TaxID=119977 RepID=A0A1E7YKN1_9PROT	7.992e-250	Respiratory-chain NADH dehydrogenase, 49 Kd subunit [PF00346.22]; Respiratory-chain NADH dehydrogenase, 30 Kd subunit [PF00329.22]
TVZ.SD19.109	Proteobacteria	f__Acidithiobacillaceae;g__UBA2486;s__UBA2486 sp002341825	NODE_156_length_11235_cov_7.053530	4	1172	2716	1544	-1	H	NiFe-hydrogenase 3	hycE		acz:Acaty_c1419 Ni,Fe-hydrogenase III large subunit	1.658e-223	UniRef90_UPI001C06E0CB NADH-quinone oxidoreductase subunit C n=1 Tax=unclassified Acidithiobacillus TaxID=2614800 RepID=UPI001C06E0CB	4.596e-249	Respiratory-chain NADH dehydrogenase, 49 Kd subunit [PF00346.22]; Respiratory-chain NADH dehydrogenase, 30 Kd subunit [PF00329.22]
TVZ.SD19.109	Proteobacteria	f__Acidithiobacillaceae;g__UBA2486;s__UBA2486 sp002341825	NODE_6_length_53700_cov_8.028732	41	41093	42586	1493	1	H	NiFe-hydrogenase 3	hycE		acz:Acaty_c1638 Ni,Fe-hydrogenase III large subunit	1.503e-242	UniRef90_A0A1E7YKN1 NADH-quinone oxidoreductase subunit D n=3 Tax=Acidithiobacillus TaxID=119977 RepID=A0A1E7YKN1_9PROT	1.509e-274	Respiratory-chain NADH dehydrogenase, 49 Kd subunit [PF00346.22]; Respiratory-chain NADH dehydrogenase, 30 Kd subunit [PF00329.22]
TVZ.SD19.110	Proteobacteria	f__Acidithiobacillaceae;g__UBA2486;s__UBA2486 sp002341825	NODE_20_length_46570_cov_8.520218	6	3983	5476	1493	-1	H	NiFe-hydrogenase 3	hycE		acz:Acaty_c1638 Ni,Fe-hydrogenase III large subunit	1.503e-242	UniRef90_A0A1E7YKN1 NADH-quinone oxidoreductase subunit D n=3 Tax=Acidithiobacillus TaxID=119977 RepID=A0A1E7YKN1_9PROT	1.509e-274	Respiratory-chain NADH dehydrogenase, 49 Kd subunit [PF00346.22]; Respiratory-chain NADH dehydrogenase, 30 Kd subunit [PF00329.22]
TVZ.SD19.111	Proteobacteria	f__Acidithiobacillaceae;g__UBA2486;s__UBA2486 sp002341825	NODE_230_length_13276_cov_10.968880	6	3213	4757	1544	-1	H	NiFe-hydrogenase 3	hycE		acz:Acaty_c1419 Ni,Fe-hydrogenase III large subunit	1.658e-223	UniRef90_UPI001C06E0CB NADH-quinone oxidoreductase subunit C n=1 Tax=unclassified Acidithiobacillus TaxID=2614800 RepID=UPI001C06E0CB	4.596e-249	Respiratory-chain NADH dehydrogenase, 49 Kd subunit [PF00346.22]; Respiratory-chain NADH dehydrogenase, 30 Kd subunit [PF00329.22]
TVZ.SD19.111	Proteobacteria	f__Acidithiobacillaceae;g__UBA2486;s__UBA2486 sp002341825	NODE_25_length_53700_cov_14.022930	41	41093	42586	1493	1	H	NiFe-hydrogenase 3	hycE		acz:Acaty_c1638 Ni,Fe-hydrogenase III large subunit	1.503e-242	UniRef90_A0A1E7YKN1 NADH-quinone oxidoreductase subunit D n=3 Tax=Acidithiobacillus TaxID=119977 RepID=A0A1E7YKN1_9PROT	1.509e-274	Respiratory-chain NADH dehydrogenase, 49 Kd subunit [PF00346.22]; Respiratory-chain NADH dehydrogenase, 30 Kd subunit [PF00329.22]
TVZ.SD19.112	Proteobacteria	f__Acidithiobacillaceae;g__UBA2486;s__UBA2486 sp002341825	NODE_18_length_53700_cov_13.017817	41	41093	42586	1493	1	H	NiFe-hydrogenase 3	hycE		acz:Acaty_c1638 Ni,Fe-hydrogenase III large subunit	1.503e-242	UniRef90_A0A1E7YKN1 NADH-quinone oxidoreductase subunit D n=3 Tax=Acidithiobacillus TaxID=119977 RepID=A0A1E7YKN1_9PROT	1.509e-274	Respiratory-chain NADH dehydrogenase, 49 Kd subunit [PF00346.22]; Respiratory-chain NADH dehydrogenase, 30 Kd subunit [PF00329.22]
TVZ.SD19.112	Proteobacteria	f__Acidithiobacillaceae;g__UBA2486;s__UBA2486 sp002341825	NODE_282_length_10970_cov_10.972767	3	908	2452	1544	-1	H	NiFe-hydrogenase 3	hycE		acz:Acaty_c1419 Ni,Fe-hydrogenase III large subunit	1.658e-223	UniRef90_UPI001C06E0CB NADH-quinone oxidoreductase subunit C n=1 Tax=unclassified Acidithiobacillus TaxID=2614800 RepID=UPI001C06E0CB	4.596e-249	Respiratory-chain NADH dehydrogenase, 49 Kd subunit [PF00346.22]; Respiratory-chain NADH dehydrogenase, 30 Kd subunit [PF00329.22]
TVZ.SD19.42	Campylobacterota	f__Desulfurellaceae;g__;s__	NODE_2741_length_7963_cov_17.433257	1	3	113	110	1	H	NiFe-hydrogenase 3	hycE		hys:HydSN_0586 Ni,Fe-hydrogenase III large subunit	1.91e-10	UniRef90_A0A832AEM2 Ni,Fe-hydrogenase III large subunit n=1 Tax=Desulfurella acetivorans TaxID=33002 RepID=A0A832AEM2_DESAE	1.954e-11
TVZ.SD19.231	Thermoplasmatota	f__GCA-001856825;g__;s__	NODE_1538_length_2686_cov_1.489749	3	954	1793	839	-1	H	NiFe-hydrogenase 3	hycE		tgg:A3K92_08075 hydrogenase	1.97e-163	UniRef90_A0A142CX74 Hydrogenase n=2 Tax=Thermococcus TaxID=2263 RepID=A0A142CX74_9EURY	2.508e-156	NADH ubiquinone oxidoreductase, 20 Kd subunit [PF01058.25]
TVZ.SD19.231	Thermoplasmatota	f__GCA-001856825;g__;s__	NODE_1538_length_2686_cov_1.489749	5	2404	2685	281	-1	H	NiFe-hydrogenase 3	hycE		tgg:A3K92_08065 hycE; hydrogenase 3 large subunit	5.401e-56	UniRef90_C5A3D4 Formate hydrogenlyase I subunit F (Mhy1F) n=12 Tax=Thermococcus TaxID=2263 RepID=C5A3D4_THEGJ	8.978e-55	Respiratory-chain NADH dehydrogenase, 49 Kd subunit [PF00346.22]
TVZ.SD19.113	Proteobacteria	f__Acidithiobacillaceae;g__;s__	NODE_37_length_43942_cov_98.174096	36	37243	37923	680	1	H	NiFe-hydrogenase 4	hyfE		acz:Acaty_c1640 Hydrogenase-4 component E	5.011e-113	UniRef90_A0A059ZRJ8 Hydrogenase-4 component E n=24 Tax=Acidithiobacillaceae TaxID=225058 RepID=A0A059ZRJ8_ACICK	3.226e-112
TVZ.SD19.113	Proteobacteria	f__Acidithiobacillaceae;g__;s__	NODE_37_length_43942_cov_98.174096	37	37926	39389	1463	1	H	NiFe-hydrogenase 4	hyfF		acz:Acaty_c1639 Hydrogenase-4 component F	7.865e-260	UniRef90_UPI001C073711 proton-conducting transporter membrane subunit n=1 Tax=Acidithiobacillus caldus TaxID=33059 RepID=UPI001C073711	2.271e-270	Proton-conducting membrane transporter [PF00361.23]
TVZ.SD19.113	Proteobacteria	f__Acidithiobacillaceae;g__;s__	NODE_37_length_43942_cov_98.174096	40	41672	43630	1958	1	H	NiFe-hydrogenase 4	hyfB		acz:Acaty_c1636 Hydrogenase-4 component B / Formate hydrogenlyase subunit 3	1.401e-295	UniRef90_UPI001C07C254 proton-conducting transporter membrane subunit n=1 Tax=Acidithiobacillus caldus TaxID=33059 RepID=UPI001C07C254	1.435e-311	Proton-conducting membrane transporter [PF00361.23]
TVZ.SD19.113	Proteobacteria	f__Acidithiobacillaceae;g__;s__	NODE_563_length_10045_cov_89.634402	6	5709	6386	677	-1	H	NiFe-hydrogenase 4	hyfE		acu:Atc_1667 hydrogenase 4 membrane component	1.05e-81	UniRef90_A0A543Q5G4 Formate hydrogenlyase n=4 Tax=Acidithiobacillaceae TaxID=225058 RepID=A0A543Q5G4_ACITH	4.377e-83
TVZ.SD19.88	Proteobacteria	f__Acidithiobacillaceae;g__;s__	NODE_1355_length_2800_cov_51.479611	3	2663	2797	134	-1	H	NiFe-hydrogenase 4	hyfE		afr:AFE_2151 hyfE; hydrogenase-4, E subunit	8.026e-15	UniRef90_A0A1E7XW81 Formate hydrogenlyase n=20 Tax=root TaxID=1 RepID=A0A1E7XW81_9PROT	7.101e-14
TVZ.SD19.88	Proteobacteria	f__Acidithiobacillaceae;g__;s__	NODE_40_length_19323_cov_58.715982	9	4184	6142	1958	-1	H	NiFe-hydrogenase 4	hyfB		acz:Acaty_c1636 Hydrogenase-4 component B / Formate hydrogenlyase subunit 3	4.971e-292	UniRef90_A0A1E7YKC6 Hydrogenase n=2 Tax=Acidithiobacillus TaxID=119977 RepID=A0A1E7YKC6_9PROT	4.17e-306	Proton-conducting membrane transporter [PF00361.23]
TVZ.SD19.88	Proteobacteria	f__Acidithiobacillaceae;g__;s__	NODE_40_length_19323_cov_58.715982	12	8425	9888	1463	-1	H	NiFe-hydrogenase 4	hyfF		acz:Acaty_c1639 Hydrogenase-4 component F	5.199e-259	UniRef90_UPI001C073711 proton-conducting transporter membrane subunit n=1 Tax=Acidithiobacillus caldus TaxID=33059 RepID=UPI001C073711	4.263e-270	Proton-conducting membrane transporter [PF00361.23]
TVZ.SD19.88	Proteobacteria	f__Acidithiobacillaceae;g__;s__	NODE_40_length_19323_cov_58.715982	13	9891	10571	680	-1	H	NiFe-hydrogenase 4	hyfE		acz:Acaty_c1640 Hydrogenase-4 component E	1.768e-112	UniRef90_A0A059ZRJ8 Hydrogenase-4 component E n=24 Tax=Acidithiobacillaceae TaxID=225058 RepID=A0A059ZRJ8_ACICK	1.138e-111
TVZ.SD19.88	Proteobacteria	f__Acidithiobacillaceae;g__;s__	NODE_580_length_4886_cov_54.249842	1	2	667	665	-1	H	NiFe-hydrogenase 4	hyfE		acu:Atc_1667 hydrogenase 4 membrane component	2.815e-80	UniRef90_A0A543Q5G4 Formate hydrogenlyase n=4 Tax=Acidithiobacillaceae TaxID=225058 RepID=A0A543Q5G4_ACITH	1.173e-81
TVZ.SD19.89	Proteobacteria	f__Acidithiobacillaceae;g__;s__	NODE_12_length_115814_cov_68.463380	39	37222	39180	1958	-1	H	NiFe-hydrogenase 4	hyfB		acz:Acaty_c1636 Hydrogenase-4 component B / Formate hydrogenlyase subunit 3	1.936e-292	UniRef90_UPI001C07C254 proton-conducting transporter membrane subunit n=1 Tax=Acidithiobacillus caldus TaxID=33059 RepID=UPI001C07C254	9.469e-311	Proton-conducting membrane transporter [PF00361.23]
TVZ.SD19.89	Proteobacteria	f__Acidithiobacillaceae;g__;s__	NODE_12_length_115814_cov_68.463380	42	41463	42926	1463	-1	H	NiFe-hydrogenase 4	hyfF		acz:Acaty_c1639 Hydrogenase-4 component F	7.865e-260	UniRef90_UPI001C073711 proton-conducting transporter membrane subunit n=1 Tax=Acidithiobacillus caldus TaxID=33059 RepID=UPI001C073711	1.21e-270	Proton-conducting membrane transporter [PF00361.23]
TVZ.SD19.89	Proteobacteria	f__Acidithiobacillaceae;g__;s__	NODE_12_length_115814_cov_68.463380	43	42929	43609	680	-1	H	NiFe-hydrogenase 4	hyfE		acz:Acaty_c1640 Hydrogenase-4 component E	3.656e-113	UniRef90_A0A059ZRJ8 Hydrogenase-4 component E n=24 Tax=Acidithiobacillaceae TaxID=225058 RepID=A0A059ZRJ8_ACICK	2.353e-112
TVZ.SD19.89	Proteobacteria	f__Acidithiobacillaceae;g__;s__	NODE_1805_length_6932_cov_59.825716	7	6570	6929	359	-1	H	NiFe-hydrogenase 4	hyfE		acu:Atc_1667 hydrogenase 4 membrane component	1.737e-40	UniRef90_A0A543Q5G4 Formate hydrogenlyase n=4 Tax=Acidithiobacillaceae TaxID=225058 RepID=A0A543Q5G4_ACITH	8.528e-44
TVZ.SD19.90	Proteobacteria	f__Acidithiobacillaceae;g__;s__	NODE_10164_length_2952_cov_5.227257	2	592	2055	1463	-1	H	NiFe-hydrogenase 4	hyfF		acz:Acaty_c1639 Hydrogenase-4 component F	7.865e-260	UniRef90_UPI001C073711 proton-conducting transporter membrane subunit n=1 Tax=Acidithiobacillus caldus TaxID=33059 RepID=UPI001C073711	1.21e-270	Proton-conducting membrane transporter [PF00361.23]
TVZ.SD19.90	Proteobacteria	f__Acidithiobacillaceae;g__;s__	NODE_10164_length_2952_cov_5.227257	3	2058	2738	680	-1	H	NiFe-hydrogenase 4	hyfE		acz:Acaty_c1640 Hydrogenase-4 component E	5.011e-113	UniRef90_A0A059ZRJ8 Hydrogenase-4 component E n=24 Tax=Acidithiobacillaceae TaxID=225058 RepID=A0A059ZRJ8_ACICK	3.226e-112
TVZ.SD19.90	Proteobacteria	f__Acidithiobacillaceae;g__;s__	NODE_5139_length_4633_cov_10.193520	2	985	1662	677	-1	H	NiFe-hydrogenase 4	hyfE		acu:Atc_1667 hydrogenase 4 membrane component	1.05e-81	UniRef90_A0A543Q5G4 Formate hydrogenlyase n=4 Tax=Acidithiobacillaceae TaxID=225058 RepID=A0A543Q5G4_ACITH	4.377e-83
TVZ.SD19.90	Proteobacteria	f__Acidithiobacillaceae;g__;s__	NODE_9598_length_3068_cov_5.411425	3	1505	3013	1508	1	H	NiFe-hydrogenase 4	hyfB		acz:Acaty_c1636 Hydrogenase-4 component B / Formate hydrogenlyase subunit 3	1.838e-223	UniRef90_A0A1E7YKC6 Hydrogenase n=2 Tax=Acidithiobacillus TaxID=119977 RepID=A0A1E7YKC6_9PROT	1.726e-232	Proton-conducting membrane transporter [PF00361.23]
TVZ.SD19.91	Proteobacteria	f__Acidithiobacillaceae;g__;s__	NODE_1760_length_3772_cov_191.188203	4	2833	3771	938	1	H	NiFe-hydrogenase 4	hyfB		acz:Acaty_c1413 Hydrogenase-4 component B / Formate hydrogenlyase subunit 3	4.548e-87	UniRef90_UPI0021078BF1 hydrogenase 4 subunit B n=2 Tax=Acidithiobacillus TaxID=119977 RepID=UPI0021078BF1	4.919e-94	Proton-conducting membrane transporter [PF00361.23]
TVZ.SD19.91	Proteobacteria	f__Acidithiobacillaceae;g__;s__	NODE_24_length_53639_cov_197.213148	9	4551	6509	1958	-1	H	NiFe-hydrogenase 4	hyfB		acz:Acaty_c1636 Hydrogenase-4 component B / Formate hydrogenlyase subunit 3	4.971e-292	UniRef90_A0A1E7YKC6 Hydrogenase n=2 Tax=Acidithiobacillus TaxID=119977 RepID=A0A1E7YKC6_9PROT	4.17e-306	Proton-conducting membrane transporter [PF00361.23]
TVZ.SD19.91	Proteobacteria	f__Acidithiobacillaceae;g__;s__	NODE_24_length_53639_cov_197.213148	12	8792	10255	1463	-1	H	NiFe-hydrogenase 4	hyfF		acz:Acaty_c1639 Hydrogenase-4 component F	5.199e-259	UniRef90_UPI001C073711 proton-conducting transporter membrane subunit n=1 Tax=Acidithiobacillus caldus TaxID=33059 RepID=UPI001C073711	4.263e-270	Proton-conducting membrane transporter [PF00361.23]
TVZ.SD19.91	Proteobacteria	f__Acidithiobacillaceae;g__;s__	NODE_24_length_53639_cov_197.213148	13	10258	10938	680	-1	H	NiFe-hydrogenase 4	hyfE		acz:Acaty_c1640 Hydrogenase-4 component E	1.768e-112	UniRef90_A0A059ZRJ8 Hydrogenase-4 component E n=24 Tax=Acidithiobacillaceae TaxID=225058 RepID=A0A059ZRJ8_ACICK	1.138e-111
TVZ.SD19.91	Proteobacteria	f__Acidithiobacillaceae;g__;s__	NODE_285_length_14193_cov_175.195294	1	1	1182	1181	1	H	NiFe-hydrogenase 4	hyfB		acz:Acaty_c1413 Hydrogenase-4 component B / Formate hydrogenlyase subunit 3	2.406e-127	UniRef90_A0A543Q5G5 NADH:quinone oxidoreductase/Mrp antiporter membrane subunit domain-containing protein n=12 Tax=Acidithiobacillaceae TaxID=225058 RepID=A0A543Q5G5_ACITH	3.92e-138	Proton-conducting membrane transporter [PF00361.23]
TVZ.SD19.107	Proteobacteria	f__Acidithiobacillaceae;g__Acidithiobacillus_A;s__Acidithiobacillus_A caldus	NODE_1_length_225641_cov_13.881528	31	37925	39931	2006	1	H	NiFe-hydrogenase 4	hyfB		acz:Acaty_c1413 Hydrogenase-4 component B / Formate hydrogenlyase subunit 3	0	UniRef90_A0A059ZR06 Hydrogenase-4 component B / Formate hydrogenlyase subunit 3 n=8 Tax=Acidithiobacillus caldus TaxID=33059 RepID=A0A059ZR06_ACICK	0	Proton-conducting membrane transporter [PF00361.23]
TVZ.SD19.107	Proteobacteria	f__Acidithiobacillaceae;g__Acidithiobacillus_A;s__Acidithiobacillus_A caldus	NODE_1_length_225641_cov_13.881528	33	40888	41553	665	1	H	NiFe-hydrogenase 4	hyfE		acu:Atc_1667 hydrogenase 4 membrane component	6.855e-122	UniRef90_A0A1E7YIY2 Formate hydrogenlyase n=5 Tax=Acidithiobacillus caldus TaxID=33059 RepID=A0A1E7YIY2_9PROT	4.413e-121
TVZ.SD19.98	Proteobacteria	f__Acidithiobacillaceae;g__Acidithiobacillus_A;s__Acidithiobacillus_A caldus	NODE_13087_length_2514_cov_6.650607	1	172	837	665	1	H	NiFe-hydrogenase 4	hyfE		acu:Atc_1667 hydrogenase 4 membrane component	6.855e-122	UniRef90_A0A1E7YIY2 Formate hydrogenlyase n=5 Tax=Acidithiobacillus caldus TaxID=33059 RepID=A0A1E7YIY2_9PROT	4.413e-121
TVZ.SD19.98	Proteobacteria	f__Acidithiobacillaceae;g__Acidithiobacillus_A;s__Acidithiobacillus_A caldus	NODE_583_length_19493_cov_6.858928	2	1037	3043	2006	-1	H	NiFe-hydrogenase 4	hyfB		acz:Acaty_c1413 Hydrogenase-4 component B / Formate hydrogenlyase subunit 3	0	UniRef90_A0A059ZR06 Hydrogenase-4 component B / Formate hydrogenlyase subunit 3 n=8 Tax=Acidithiobacillus caldus TaxID=33059 RepID=A0A059ZR06_ACICK	0	Proton-conducting membrane transporter [PF00361.23]
TVZ.SD19.108	Proteobacteria	f__Acidithiobacillaceae;g__UBA2486;s__UBA2486 sp002341825	NODE_2035_length_6275_cov_9.153383	3	927	2894	1967	1	H	NiFe-hydrogenase 4	hyfB		acz:Acaty_c1636 Hydrogenase-4 component B / Formate hydrogenlyase subunit 3	1.597e-295	UniRef90_A0A1E7YKC6 Hydrogenase n=2 Tax=Acidithiobacillus TaxID=119977 RepID=A0A1E7YKC6_9PROT	0	Proton-conducting membrane transporter [PF00361.23]
TVZ.SD19.108	Proteobacteria	f__Acidithiobacillaceae;g__UBA2486;s__UBA2486 sp002341825	NODE_6049_length_2836_cov_6.104467	2	1468	2835	1367	-1	H	NiFe-hydrogenase 4	hyfF		acz:Acaty_c1639 Hydrogenase-4 component F	1.535e-255	UniRef90_A0A1E7YKP3 NADH dehydrogenase n=3 Tax=Acidithiobacillus TaxID=119977 RepID=A0A1E7YKP3_9PROT	5.664e-275	Proton-conducting membrane transporter [PF00361.23]
TVZ.SD19.109	Proteobacteria	f__Acidithiobacillaceae;g__UBA2486;s__UBA2486 sp002341825	NODE_156_length_11235_cov_7.053530	6	4161	4838	677	-1	H	NiFe-hydrogenase 4	hyfE		acu:Atc_1667 hydrogenase 4 membrane component	4.967e-97	UniRef90_UPI001C069DF6 formate hydrogenlyase n=1 Tax=unclassified Acidithiobacillus TaxID=2614800 RepID=UPI001C069DF6	1.015e-107
TVZ.SD19.109	Proteobacteria	f__Acidithiobacillaceae;g__UBA2486;s__UBA2486 sp002341825	NODE_156_length_11235_cov_7.053530	8	5785	7773	1988	-1	H	NiFe-hydrogenase 4	hyfB		acz:Acaty_c1413 Hydrogenase-4 component B / Formate hydrogenlyase subunit 3	1.001e-263	UniRef90_UPI0021078BF1 hydrogenase 4 subunit B n=2 Tax=Acidithiobacillus TaxID=119977 RepID=UPI0021078BF1	1.995e-313	Proton-conducting membrane transporter [PF00361.23]
TVZ.SD19.109	Proteobacteria	f__Acidithiobacillaceae;g__UBA2486;s__UBA2486 sp002341825	NODE_6_length_53700_cov_8.028732	39	38949	39629	680	1	H	NiFe-hydrogenase 4	hyfE		acz:Acaty_c1640 Hydrogenase-4 component E	9.413e-113	UniRef90_A0A059ZRJ8 Hydrogenase-4 component E n=24 Tax=Acidithiobacillaceae TaxID=225058 RepID=A0A059ZRJ8_ACICK	6.059e-112
TVZ.SD19.109	Proteobacteria	f__Acidithiobacillaceae;g__UBA2486;s__UBA2486 sp002341825	NODE_6_length_53700_cov_8.028732	40	39633	41096	1463	1	H	NiFe-hydrogenase 4	hyfF		acz:Acaty_c1639 Hydrogenase-4 component F	1.703e-270	UniRef90_A0A1E7YKP3 NADH dehydrogenase n=3 Tax=Acidithiobacillus TaxID=119977 RepID=A0A1E7YKP3_9PROT	2.184e-292	Proton-conducting membrane transporter [PF00361.23]
TVZ.SD19.109	Proteobacteria	f__Acidithiobacillaceae;g__UBA2486;s__UBA2486 sp002341825	NODE_6_length_53700_cov_8.028732	43	43379	45346	1967	1	H	NiFe-hydrogenase 4	hyfB		acz:Acaty_c1636 Hydrogenase-4 component B / Formate hydrogenlyase subunit 3	1.597e-295	UniRef90_A0A1E7YKC6 Hydrogenase n=2 Tax=Acidithiobacillus TaxID=119977 RepID=A0A1E7YKC6_9PROT	0	Proton-conducting membrane transporter [PF00361.23]
TVZ.SD19.110	Proteobacteria	f__Acidithiobacillaceae;g__UBA2486;s__UBA2486 sp002341825	NODE_20_length_46570_cov_8.520218	4	1223	3190	1967	-1	H	NiFe-hydrogenase 4	hyfB		acz:Acaty_c1636 Hydrogenase-4 component B / Formate hydrogenlyase subunit 3	1.597e-295	UniRef90_A0A1E7YKC6 Hydrogenase n=2 Tax=Acidithiobacillus TaxID=119977 RepID=A0A1E7YKC6_9PROT	0	Proton-conducting membrane transporter [PF00361.23]
TVZ.SD19.110	Proteobacteria	f__Acidithiobacillaceae;g__UBA2486;s__UBA2486 sp002341825	NODE_20_length_46570_cov_8.520218	7	5473	6936	1463	-1	H	NiFe-hydrogenase 4	hyfF		acz:Acaty_c1639 Hydrogenase-4 component F	1.703e-270	UniRef90_A0A1E7YKP3 NADH dehydrogenase n=3 Tax=Acidithiobacillus TaxID=119977 RepID=A0A1E7YKP3_9PROT	2.184e-292	Proton-conducting membrane transporter [PF00361.23]
TVZ.SD19.110	Proteobacteria	f__Acidithiobacillaceae;g__UBA2486;s__UBA2486 sp002341825	NODE_20_length_46570_cov_8.520218	8	6940	7620	680	-1	H	NiFe-hydrogenase 4	hyfE		acz:Acaty_c1640 Hydrogenase-4 component E	9.413e-113	UniRef90_A0A059ZRJ8 Hydrogenase-4 component E n=24 Tax=Acidithiobacillaceae TaxID=225058 RepID=A0A059ZRJ8_ACICK	6.059e-112
TVZ.SD19.111	Proteobacteria	f__Acidithiobacillaceae;g__UBA2486;s__UBA2486 sp002341825	NODE_230_length_13276_cov_10.968880	8	6202	6879	677	-1	H	NiFe-hydrogenase 4	hyfE		acu:Atc_1667 hydrogenase 4 membrane component	4.967e-97	UniRef90_UPI001C069DF6 formate hydrogenlyase n=1 Tax=unclassified Acidithiobacillus TaxID=2614800 RepID=UPI001C069DF6	1.015e-107
TVZ.SD19.111	Proteobacteria	f__Acidithiobacillaceae;g__UBA2486;s__UBA2486 sp002341825	NODE_230_length_13276_cov_10.968880	10	7826	9814	1988	-1	H	NiFe-hydrogenase 4	hyfB		acz:Acaty_c1413 Hydrogenase-4 component B / Formate hydrogenlyase subunit 3	1.001e-263	UniRef90_UPI0021078BF1 hydrogenase 4 subunit B n=2 Tax=Acidithiobacillus TaxID=119977 RepID=UPI0021078BF1	1.995e-313	Proton-conducting membrane transporter [PF00361.23]
TVZ.SD19.111	Proteobacteria	f__Acidithiobacillaceae;g__UBA2486;s__UBA2486 sp002341825	NODE_25_length_53700_cov_14.022930	39	38949	39629	680	1	H	NiFe-hydrogenase 4	hyfE		acz:Acaty_c1640 Hydrogenase-4 component E	9.413e-113	UniRef90_A0A059ZRJ8 Hydrogenase-4 component E n=24 Tax=Acidithiobacillaceae TaxID=225058 RepID=A0A059ZRJ8_ACICK	6.059e-112
TVZ.SD19.111	Proteobacteria	f__Acidithiobacillaceae;g__UBA2486;s__UBA2486 sp002341825	NODE_25_length_53700_cov_14.022930	40	39633	41096	1463	1	H	NiFe-hydrogenase 4	hyfF		acz:Acaty_c1639 Hydrogenase-4 component F	1.703e-270	UniRef90_A0A1E7YKP3 NADH dehydrogenase n=3 Tax=Acidithiobacillus TaxID=119977 RepID=A0A1E7YKP3_9PROT	2.184e-292	Proton-conducting membrane transporter [PF00361.23]
TVZ.SD19.111	Proteobacteria	f__Acidithiobacillaceae;g__UBA2486;s__UBA2486 sp002341825	NODE_25_length_53700_cov_14.022930	43	43379	45346	1967	1	H	NiFe-hydrogenase 4	hyfB		acz:Acaty_c1636 Hydrogenase-4 component B / Formate hydrogenlyase subunit 3	1.597e-295	UniRef90_A0A1E7YKC6 Hydrogenase n=2 Tax=Acidithiobacillus TaxID=119977 RepID=A0A1E7YKC6_9PROT	0	Proton-conducting membrane transporter [PF00361.23]
TVZ.SD19.112	Proteobacteria	f__Acidithiobacillaceae;g__UBA2486;s__UBA2486 sp002341825	NODE_18_length_53700_cov_13.017817	39	38949	39629	680	1	H	NiFe-hydrogenase 4	hyfE		acz:Acaty_c1640 Hydrogenase-4 component E	9.413e-113	UniRef90_A0A059ZRJ8 Hydrogenase-4 component E n=24 Tax=Acidithiobacillaceae TaxID=225058 RepID=A0A059ZRJ8_ACICK	6.059e-112
TVZ.SD19.112	Proteobacteria	f__Acidithiobacillaceae;g__UBA2486;s__UBA2486 sp002341825	NODE_18_length_53700_cov_13.017817	40	39633	41096	1463	1	H	NiFe-hydrogenase 4	hyfF		acz:Acaty_c1639 Hydrogenase-4 component F	1.703e-270	UniRef90_A0A1E7YKP3 NADH dehydrogenase n=3 Tax=Acidithiobacillus TaxID=119977 RepID=A0A1E7YKP3_9PROT	2.184e-292	Proton-conducting membrane transporter [PF00361.23]
TVZ.SD19.112	Proteobacteria	f__Acidithiobacillaceae;g__UBA2486;s__UBA2486 sp002341825	NODE_18_length_53700_cov_13.017817	43	43379	45346	1967	1	H	NiFe-hydrogenase 4	hyfB		acz:Acaty_c1636 Hydrogenase-4 component B / Formate hydrogenlyase subunit 3	1.597e-295	UniRef90_A0A1E7YKC6 Hydrogenase n=2 Tax=Acidithiobacillus TaxID=119977 RepID=A0A1E7YKC6_9PROT	0	Proton-conducting membrane transporter [PF00361.23]
TVZ.SD19.112	Proteobacteria	f__Acidithiobacillaceae;g__UBA2486;s__UBA2486 sp002341825	NODE_282_length_10970_cov_10.972767	5	3897	4574	677	-1	H	NiFe-hydrogenase 4	hyfE		acu:Atc_1667 hydrogenase 4 membrane component	4.967e-97	UniRef90_UPI001C069DF6 formate hydrogenlyase n=1 Tax=unclassified Acidithiobacillus TaxID=2614800 RepID=UPI001C069DF6	1.015e-107
TVZ.SD19.112	Proteobacteria	f__Acidithiobacillaceae;g__UBA2486;s__UBA2486 sp002341825	NODE_282_length_10970_cov_10.972767	7	5521	7509	1988	-1	H	NiFe-hydrogenase 4	hyfB		acz:Acaty_c1413 Hydrogenase-4 component B / Formate hydrogenlyase subunit 3	1.001e-263	UniRef90_UPI0021078BF1 hydrogenase 4 subunit B n=2 Tax=Acidithiobacillus TaxID=119977 RepID=UPI0021078BF1	1.995e-313	Proton-conducting membrane transporter [PF00361.23]
TVZ.SD19.231	Thermoplasmatota	f__GCA-001856825;g__;s__	NODE_1538_length_2686_cov_1.489749	4	1793	2404	611	-1	H	NiFe-hydrogenase 4	hyfH		tpep:A0127_09485 hydrogenase	5.526e-112	UniRef90_A0A142CX73 Hydrogenase n=3 Tax=Thermococcus TaxID=2263 RepID=A0A142CX73_9EURY	3.557e-111	4Fe-4S dicluster domain [PF12838.10]; 4Fe-4S dicluster domain [PF13187.9]; 4Fe-4S dicluster domain [PF14697.9]; 4Fe-4S dicluster domain [PF13247.9]; 4Fe-4S double cluster binding domain [PF13484.9]; 4Fe-4S dicluster domain [PF13183.9]; 4Fe-4S dicluster domain [PF13746.9]; 4Fe-4S binding domain [PF12837.10]; 4Fe-4S binding domain [PF00037.30]; 4Fe-4S binding domain [PF12797.10]; 4Fe-4S dicluster d…
TVZ.SD19.226	Thermoplasmatota	f__ARK-15;g__;s__	NODE_65_length_53017_cov_24.287351	23	23102	23866	764	-1	N	nitrate reductase	narI	Colocated dsrAB and narI (nitrate-reductase b-type cytochrome) in 5/6 cases in Thermoplasmata	pog:Pogu_1010 Nitrate reductase gamma subunit	4.177e-16	UniRef90_A0A6B0DY37 NarG-like domain-containing protein n=2 Tax=Euryarchaeota archaeon TaxID=2026739 RepID=A0A6B0DY37_9EURY	5.371e-85	Nitrate reductase gamma subunit [PF02665.17]
TVZ.SD19.247	Thermoplasmatota	f__ARK-15;g__;s__	NODE_5717_length_2950_cov_2.512221	3	1908	2648	740	-1	N	nitrate reductase	narI	Colocated dsrAB and narI (nitrate-reductase b-type cytochrome) in 5/6 cases in Thermoplasmata	cma:Cmaq_0852 Nitrate reductase gamma subunit-like protein	1.409e-20	UniRef90_A0A2J6WSA9 NarG-like domain-containing protein n=2 Tax=Archaea TaxID=2157 RepID=A0A2J6WSA9_9ARCH	2.506e-100	Nitrate reductase gamma subunit [PF02665.17]
TVZ.SD19.231	Thermoplasmatota	f__GCA-001856825;g__;s__	NODE_207_length_8083_cov_4.286520	3	1627	2391	764	-1	N	nitrate reductase	narI	Colocated dsrAB and narI (nitrate-reductase b-type cytochrome) in 5/6 cases in Thermoplasmata	pog:Pogu_1010 Nitrate reductase gamma subunit	1.908e-15	UniRef90_A0A6B0DY37 NarG-like domain-containing protein n=2 Tax=Euryarchaeota archaeon TaxID=2026739 RepID=A0A6B0DY37_9EURY	5.934e-86	Nitrate reductase gamma subunit [PF02665.17]
TVZ.SD19.240	Thermoplasmatota	f__Thermoplasmataceae;g__;s__	NODE_9_length_30452_cov_71.710305	26	25428	26159	731	1	N	nitrate reductase	narI	Colocated dsrAB and narI (nitrate-reductase b-type cytochrome) in 5/6 cases in Thermoplasmata	vdi:Vdis_2094 Nitrate reductase gamma subunit	6.442e-13	UniRef90_A0A6B0DY37 NarG-like domain-containing protein n=2 Tax=Euryarchaeota archaeon TaxID=2026739 RepID=A0A6B0DY37_9EURY	2.654e-67	Nitrate reductase gamma subunit [PF02665.17]
TVZ.SD19.241	Thermoplasmatota	f__Thermoplasmataceae;g__;s__	NODE_40_length_43189_cov_221.171892	16	11939	12670	731	1	N	nitrate reductase	narI	Colocated dsrAB and narI (nitrate-reductase b-type cytochrome) in 5/6 cases in Thermoplasmata	vdi:Vdis_2094 Nitrate reductase gamma subunit	4.759e-13	UniRef90_A0A6B0DY37 NarG-like domain-containing protein n=2 Tax=Euryarchaeota archaeon TaxID=2026739 RepID=A0A6B0DY37_9EURY	1.278e-66	Nitrate reductase gamma subunit [PF02665.17]
TVZ.SD19.243	Thermoplasmatota	f__Thermoplasmataceae;g__;s__	NODE_83_length_29698_cov_75.131582	19	14801	15532	731	-1	N	nitrate reductase	narI	Colocated dsrAB and narI (nitrate-reductase b-type cytochrome) in 5/6 cases in Thermoplasmata	vdi:Vdis_2094 Nitrate reductase gamma subunit	6.442e-13	UniRef90_A0A6B0DY37 NarG-like domain-containing protein n=2 Tax=Euryarchaeota archaeon TaxID=2026739 RepID=A0A6B0DY37_9EURY	2.654e-67	Nitrate reductase gamma subunit [PF02665.17]
TVZ.SD19.42	Campylobacterota	f__Desulfurellaceae;g__;s__	NODE_1311_length_15060_cov_47.423692	7	2907	6548	3641	1	N	nitrate reductase	narG		tnr:Thena_0093 nitrate reductase, alpha subunit	0	UniRef90_A0A1X4XW85 Respiratory nitrate reductase alpha chain n=1 Tax=Desulfurella amilsii TaxID=1562698 RepID=A0A1X4XW85_9DELT	0	Molybdopterin oxidoreductase [PF00384.25]; Molydopterin dinucleotide binding domain [PF01568.24]; Respiratory nitrate reductase alpha N-terminal [PF14710.9]
TVZ.SD19.42	Campylobacterota	f__Desulfurellaceae;g__;s__	NODE_1311_length_15060_cov_47.423692	8	6545	7984	1439	1	N	nitrate reductase	narH		dav:DESACE_06570 narH; nitrate reductase A subunit beta	7.672e-273	UniRef90_A0A2N7PXW2 Nitrate reductase subunit beta n=3 Tax=Desulfurella TaxID=33001 RepID=A0A2N7PXW2_9DELT	3.977e-273	4Fe-4S dicluster domain [PF13247.9]; Respiratory nitrate reductase beta C-terminal [PF14711.9]; 4Fe-4S dicluster domain [PF14697.9]
TVZ.SD19.42	Campylobacterota	f__Desulfurellaceae;g__;s__	NODE_1311_length_15060_cov_47.423692	11	9744	10442	698	1	N	nitrate reductase	narI		dav:DESACE_06555 nitrate reductase	3.278e-109	UniRef90_A0A1X4XW73 Respiratory nitrate reductase gamma chain n=1 Tax=Desulfurella amilsii TaxID=1562698 RepID=A0A1X4XW73_9DELT	6.241e-116	Nitrate reductase gamma subunit [PF02665.17]
TVZ.SD19.39	Campylobacterota	f__Desulfurellaceae;g__Desulfurella;s__	NODE_2162_length_3326_cov_8.737418	2	2078	3280	1202	1	N	nitrate reductase	narH		dav:DESACE_06570 narH; nitrate reductase A subunit beta	1.17e-233	UniRef90_A0A2N7PXW2 Nitrate reductase subunit beta n=3 Tax=Desulfurella TaxID=33001 RepID=A0A2N7PXW2_9DELT	6.06e-234	4Fe-4S dicluster domain [PF13247.9]; 4Fe-4S dicluster domain [PF14697.9]
TVZ.SD19.40	Campylobacterota	f__Desulfurellaceae;g__Desulfurella;s__	NODE_2444_length_7685_cov_20.573168	3	2022	2720	698	-1	N	nitrate reductase	narI		dav:DESACE_06555 nitrate reductase	6.157e-109	UniRef90_A0A1X4XW73 Respiratory nitrate reductase gamma chain n=1 Tax=Desulfurella amilsii TaxID=1562698 RepID=A0A1X4XW73_9DELT	8.554e-116	Nitrate reductase gamma subunit [PF02665.17]
TVZ.SD19.40	Campylobacterota	f__Desulfurellaceae;g__Desulfurella;s__	NODE_2444_length_7685_cov_20.573168	6	4480	5919	1439	-1	N	nitrate reductase	narH		dav:DESACE_06570 narH; nitrate reductase A subunit beta	2.177e-273	UniRef90_A0A2N7PXW2 Nitrate reductase subunit beta n=3 Tax=Desulfurella TaxID=33001 RepID=A0A2N7PXW2_9DELT	1.129e-273	4Fe-4S dicluster domain [PF13247.9]; Respiratory nitrate reductase beta C-terminal [PF14711.9]; 4Fe-4S dicluster domain [PF14697.9]
TVZ.SD19.40	Campylobacterota	f__Desulfurellaceae;g__Desulfurella;s__	NODE_2444_length_7685_cov_20.573168	7	5916	7682	1766	-1	N	nitrate reductase	narG		bpt:Bpet4989 narG2; nitrate reductase 1, alpha chain	6.724e-230	UniRef90_UPI00235363CC nitrate reductase subunit alpha n=1 Tax=Desulfurella multipotens TaxID=79269 RepID=UPI00235363CC	0	Molybdopterin oxidoreductase [PF00384.25]; Molydopterin dinucleotide binding domain [PF01568.24]
TVZ.SD19.41	Campylobacterota	f__Desulfurellaceae;g__Desulfurella;s__	NODE_3959_length_3821_cov_10.910395	2	1033	2472	1439	-1	N	nitrate reductase	narH		dav:DESACE_06570 narH; nitrate reductase A subunit beta	4.087e-273	UniRef90_A0A2N7PXW2 Nitrate reductase subunit beta n=3 Tax=Desulfurella TaxID=33001 RepID=A0A2N7PXW2_9DELT	2.119e-273	4Fe-4S dicluster domain [PF13247.9]; Respiratory nitrate reductase beta C-terminal [PF14711.9]; 4Fe-4S dicluster domain [PF14697.9]
TVZ.SD19.113	Proteobacteria	f__Acidithiobacillaceae;g__;s__	NODE_257_length_17071_cov_91.453553	5	2043	4538	2495	1	N	Nitric oxide reductase activation protein	norD		acz:Acaty_c2175 Nitric oxide reductase activation protein NorD	0	UniRef90_UPI001C071C5E VWA domain-containing protein n=3 Tax=Acidithiobacillus TaxID=119977 RepID=UPI001C071C5E	0	Cobalamin biosynthesis protein CobT VWA domain [PF11775.11]
TVZ.SD19.88	Proteobacteria	f__Acidithiobacillaceae;g__;s__	NODE_111_length_12581_cov_54.961458	8	4560	7055	2495	1	N	Nitric oxide reductase activation protein	norD		acz:Acaty_c2175 Nitric oxide reductase activation protein NorD	0	UniRef90_UPI001C071C5E VWA domain-containing protein n=3 Tax=Acidithiobacillus TaxID=119977 RepID=UPI001C071C5E	0	Cobalamin biosynthesis protein CobT VWA domain [PF11775.11]
TVZ.SD19.89	Proteobacteria	f__Acidithiobacillaceae;g__;s__	NODE_895_length_11864_cov_66.925449	6	4661	7156	2495	-1	N	Nitric oxide reductase activation protein	norD		acz:Acaty_c2175 Nitric oxide reductase activation protein NorD	0	UniRef90_UPI001C071C5E VWA domain-containing protein n=3 Tax=Acidithiobacillus TaxID=119977 RepID=UPI001C071C5E	0	Cobalamin biosynthesis protein CobT VWA domain [PF11775.11]
TVZ.SD19.90	Proteobacteria	f__Acidithiobacillaceae;g__;s__	NODE_1848_length_9205_cov_8.202908	8	4482	6977	2495	1	N	Nitric oxide reductase activation protein	norD		acz:Acaty_c2175 Nitric oxide reductase activation protein NorD	0	UniRef90_UPI001C071C5E VWA domain-containing protein n=3 Tax=Acidithiobacillus TaxID=119977 RepID=UPI001C071C5E	0	Cobalamin biosynthesis protein CobT VWA domain [PF11775.11]
TVZ.SD19.91	Proteobacteria	f__Acidithiobacillaceae;g__;s__	NODE_106_length_26393_cov_196.863474	26	20427	22922	2495	-1	N	Nitric oxide reductase activation protein	norD		acz:Acaty_c2175 Nitric oxide reductase activation protein NorD	0	UniRef90_UPI001C071C5E VWA domain-containing protein n=3 Tax=Acidithiobacillus TaxID=119977 RepID=UPI001C071C5E	0	Cobalamin biosynthesis protein CobT VWA domain [PF11775.11]
TVZ.SD19.107	Proteobacteria	f__Acidithiobacillaceae;g__Acidithiobacillus_A;s__Acidithiobacillus_A caldus	NODE_4400_length_2591_cov_9.652192	1	2	1846	1844	1	N	Nitric oxide reductase activation protein	norD		acz:Acaty_c2175 Nitric oxide reductase activation protein NorD	0	UniRef90_F9ZS59 von Willebrand factor, type A n=7 Tax=Acidithiobacillus caldus TaxID=33059 RepID=F9ZS59_ACICS	0	Cobalamin biosynthesis protein CobT VWA domain [PF11775.11]
TVZ.SD19.98	Proteobacteria	f__Acidithiobacillaceae;g__Acidithiobacillus_A;s__Acidithiobacillus_A caldus	NODE_2151_length_8431_cov_5.630178	2	705	3200	2495	1	N	Nitric oxide reductase activation protein	norD		acz:Acaty_c2175 Nitric oxide reductase activation protein NorD	0	UniRef90_F9ZS59 von Willebrand factor, type A n=7 Tax=Acidithiobacillus caldus TaxID=33059 RepID=F9ZS59_ACICS	0	Cobalamin biosynthesis protein CobT VWA domain [PF11775.11]
TVZ.SD19.108	Proteobacteria	f__Acidithiobacillaceae;g__UBA2486;s__UBA2486 sp002341825	NODE_637_length_15061_cov_8.559930	11	8812	11304	2492	-1	N	Nitric oxide reductase activation protein	norD		acz:Acaty_c2175 Nitric oxide reductase activation protein NorD	0	UniRef90_UPI001C071C5E VWA domain-containing protein n=3 Tax=Acidithiobacillus TaxID=119977 RepID=UPI001C071C5E	0	Cobalamin biosynthesis protein CobT VWA domain [PF11775.11]; VWA domain containing CoxE-like protein [PF05762.17]
TVZ.SD19.109	Proteobacteria	f__Acidithiobacillaceae;g__UBA2486;s__UBA2486 sp002341825	NODE_18_length_37189_cov_7.642175	8	4113	6605	2492	1	N	Nitric oxide reductase activation protein	norD		acz:Acaty_c2175 Nitric oxide reductase activation protein NorD	0	UniRef90_UPI001C071C5E VWA domain-containing protein n=3 Tax=Acidithiobacillus TaxID=119977 RepID=UPI001C071C5E	0	Cobalamin biosynthesis protein CobT VWA domain [PF11775.11]; VWA domain containing CoxE-like protein [PF05762.17]
TVZ.SD19.110	Proteobacteria	f__Acidithiobacillaceae;g__UBA2486;s__UBA2486 sp002341825	NODE_29_length_40879_cov_7.938423	29	29690	32182	2492	-1	N	Nitric oxide reductase activation protein	norD		acz:Acaty_c2175 Nitric oxide reductase activation protein NorD	0	UniRef90_UPI001C071C5E VWA domain-containing protein n=3 Tax=Acidithiobacillus TaxID=119977 RepID=UPI001C071C5E	0	Cobalamin biosynthesis protein CobT VWA domain [PF11775.11]; VWA domain containing CoxE-like protein [PF05762.17]
TVZ.SD19.111	Proteobacteria	f__Acidithiobacillaceae;g__UBA2486;s__UBA2486 sp002341825	NODE_32_length_49155_cov_13.265034	20	15841	18333	2492	1	N	Nitric oxide reductase activation protein	norD		acz:Acaty_c2175 Nitric oxide reductase activation protein NorD	0	UniRef90_UPI001C071C5E VWA domain-containing protein n=3 Tax=Acidithiobacillus TaxID=119977 RepID=UPI001C071C5E	0	Cobalamin biosynthesis protein CobT VWA domain [PF11775.11]; VWA domain containing CoxE-like protein [PF05762.17]
TVZ.SD19.112	Proteobacteria	f__Acidithiobacillaceae;g__UBA2486;s__UBA2486 sp002341825	NODE_26_length_47993_cov_12.736490	30	30820	33312	2492	-1	N	Nitric oxide reductase activation protein	norD		acz:Acaty_c2175 Nitric oxide reductase activation protein NorD	0	UniRef90_UPI001C071C5E VWA domain-containing protein n=3 Tax=Acidithiobacillus TaxID=119977 RepID=UPI001C071C5E	0	Cobalamin biosynthesis protein CobT VWA domain [PF11775.11]; VWA domain containing CoxE-like protein [PF05762.17]
TVZ.SD19.37	Campylobacterota	f__UBA6016;g__;s__	NODE_503_length_20610_cov_5.923742	12	8714	11503	2789	1	N	periplasmic nitrate reductase	napA		sku:Sulku_0691 periplasmic nitrate reductase subunit NapA apoprotein	0	UniRef90_E4U153 Periplasmic nitrate reductase n=1 Tax=Sulfuricurvum kujiense (strain ATCC BAA-921 / DSM 16994 / JCM 11577 / YK-1) TaxID=709032 RepID=E4U153_SULKY	0	Molybdopterin oxidoreductase [PF00384.25]; Molydopterin dinucleotide binding domain [PF01568.24]; Molybdopterin oxidoreductase Fe4S4 domain [PF04879.19]
TVZ.SD19.37	Campylobacterota	f__UBA6016;g__;s__	NODE_503_length_20610_cov_5.923742	13	11507	12304	797	1	N	periplasmic nitrate reductase	napG		sku:Sulku_2611 periplasmic nitrate reductase subunit NapG	3.103e-119	UniRef90_E4U3K0 Periplasmic nitrate reductase subunit NapG n=1 Tax=Sulfuricurvum kujiense (strain ATCC BAA-921 / DSM 16994 / JCM 11577 / YK-1) TaxID=709032 RepID=E4U3K0_SULKY	1.998e-118	4Fe-4S dicluster domain [PF14697.9]; 4Fe-4S dicluster domain [PF13187.9]; 4Fe-4S dicluster domain [PF12838.10]; 4Fe-4S dicluster domain [PF13247.9]; 4Fe-4S dicluster domain [PF13183.9]
TVZ.SD19.37	Campylobacterota	f__UBA6016;g__;s__	NODE_503_length_20610_cov_5.923742	14	12304	13104	800	1	N	periplasmic nitrate reductase	napH		sku:Sulku_2612 periplasmic nitrate reductase subunit NapH	2.671e-117	UniRef90_A0A7V4QCU5 Quinol dehydrogenase ferredoxin subunit NapH n=1 Tax=Campylobacterales bacterium TaxID=2268180 RepID=A0A7V4QCU5_9PROT	2.043e-121	4Fe-4S dicluster domain [PF13187.9]; 4Fe-4S dicluster domain [PF14697.9]; 4Fe-4S dicluster domain [PF12838.10]; 4Fe-4S dicluster domain [PF13183.9]; 4Fe-4S dicluster domain [PF13746.9]
TVZ.SD19.37	Campylobacterota	f__UBA6016;g__;s__	NODE_503_length_20610_cov_5.923742	15	13108	13695	587	1	N	periplasmic nitrate reductase	napB		sku:Sulku_2613 periplasmic nitrate reductase small subunit (cytochrome c-type protein)	1.748e-74	UniRef90_A0A7V4QC74 Periplasmic nitrate reductase, electron transfer subunit n=1 Tax=Campylobacterales bacterium TaxID=2268180 RepID=A0A7V4QC74_9PROT	4.547e-81	Nitrate reductase cytochrome c-type subunit (NapB) [PF03892.17]
TVZ.SD19.38	Campylobacterota	f__UBA6016;g__;s__	NODE_229_length_32477_cov_13.447635	12	9755	12544	2789	1	N	periplasmic nitrate reductase	napA		sku:Sulku_0691 periplasmic nitrate reductase subunit NapA apoprotein	0	UniRef90_E4U153 Periplasmic nitrate reductase n=1 Tax=Sulfuricurvum kujiense (strain ATCC BAA-921 / DSM 16994 / JCM 11577 / YK-1) TaxID=709032 RepID=E4U153_SULKY	0	Molybdopterin oxidoreductase [PF00384.25]; Molydopterin dinucleotide binding domain [PF01568.24]; Molybdopterin oxidoreductase Fe4S4 domain [PF04879.19]
TVZ.SD19.38	Campylobacterota	f__UBA6016;g__;s__	NODE_229_length_32477_cov_13.447635	13	12548	13345	797	1	N	periplasmic nitrate reductase	napG		sku:Sulku_2611 periplasmic nitrate reductase subunit NapG	3.103e-119	UniRef90_E4U3K0 Periplasmic nitrate reductase subunit NapG n=1 Tax=Sulfuricurvum kujiense (strain ATCC BAA-921 / DSM 16994 / JCM 11577 / YK-1) TaxID=709032 RepID=E4U3K0_SULKY	1.998e-118	4Fe-4S dicluster domain [PF14697.9]; 4Fe-4S dicluster domain [PF13187.9]; 4Fe-4S dicluster domain [PF12838.10]; 4Fe-4S dicluster domain [PF13247.9]; 4Fe-4S dicluster domain [PF13183.9]
TVZ.SD19.38	Campylobacterota	f__UBA6016;g__;s__	NODE_229_length_32477_cov_13.447635	14	13345	14145	800	1	N	periplasmic nitrate reductase	napH		sku:Sulku_2612 periplasmic nitrate reductase subunit NapH	2.671e-117	UniRef90_A0A7V4QCU5 Quinol dehydrogenase ferredoxin subunit NapH n=1 Tax=Campylobacterales bacterium TaxID=2268180 RepID=A0A7V4QCU5_9PROT	2.043e-121	4Fe-4S dicluster domain [PF13187.9]; 4Fe-4S dicluster domain [PF14697.9]; 4Fe-4S dicluster domain [PF12838.10]; 4Fe-4S dicluster domain [PF13183.9]; 4Fe-4S dicluster domain [PF13746.9]
TVZ.SD19.38	Campylobacterota	f__UBA6016;g__;s__	NODE_229_length_32477_cov_13.447635	15	14149	14736	587	1	N	periplasmic nitrate reductase	napB		sku:Sulku_2613 periplasmic nitrate reductase small subunit (cytochrome c-type protein)	2.118e-76	UniRef90_A0A7V4QC74 Periplasmic nitrate reductase, electron transfer subunit n=1 Tax=Campylobacterales bacterium TaxID=2268180 RepID=A0A7V4QC74_9PROT	1.064e-79	Nitrate reductase cytochrome c-type subunit (NapB) [PF03892.17]
TVZ.SD19.36	Campylobacterota	f__UBA6016;g__UBA6016;s__	NODE_10819_length_2839_cov_12.679204	1	2	2293	2291	1	N	periplasmic nitrate reductase	napA		sku:Sulku_2610 periplasmic nitrate reductase subunit NapA apoprotein	0	UniRef90_A0A7V4QBT9 Periplasmic nitrate reductase n=1 Tax=Campylobacterales bacterium TaxID=2268180 RepID=A0A7V4QBT9_9PROT	0	Molybdopterin oxidoreductase [PF00384.25]; Molydopterin dinucleotide binding domain [PF01568.24]
TVZ.SD19.36	Campylobacterota	f__UBA6016;g__UBA6016;s__	NODE_10819_length_2839_cov_12.679204	2	2306	2758	452	1	N	periplasmic nitrate reductase	napG		sku:Sulku_2611 periplasmic nitrate reductase subunit NapG	2.752e-57	UniRef90_E4U3K0 Periplasmic nitrate reductase subunit NapG n=1 Tax=Sulfuricurvum kujiense (strain ATCC BAA-921 / DSM 16994 / JCM 11577 / YK-1) TaxID=709032 RepID=E4U3K0_SULKY	1.772e-56	4Fe-4S dicluster domain [PF13187.9]; 4Fe-4S dicluster domain [PF12838.10]; 4Fe-4S dicluster domain [PF13247.9]; 4Fe-4S dicluster domain [PF14697.9]; 4Fe-4S dicluster domain [PF13183.9]
TVZ.SD19.36	Campylobacterota	f__UBA6016;g__UBA6016;s__	NODE_1141_length_12682_cov_12.787097	12	12184	12681	497	1	N	periplasmic nitrate reductase	napA		sku:Sulku_0691 periplasmic nitrate reductase subunit NapA apoprotein	1.291e-82	UniRef90_A0A7V4QBT9 Periplasmic nitrate reductase n=1 Tax=Campylobacterales bacterium TaxID=2268180 RepID=A0A7V4QBT9_9PROT	1.374e-83	Molybdopterin oxidoreductase Fe4S4 domain [PF04879.19]; Molybdopterin oxidoreductase [PF00384.25]
TVZ.SD19.36	Campylobacterota	f__UBA6016;g__UBA6016;s__	NODE_3978_length_5484_cov_13.336009	1	197	604	407	1	N	periplasmic nitrate reductase	napG		sku:Sulku_2611 periplasmic nitrate reductase subunit NapG	2.266e-59	UniRef90_A0A949VGV3 Ferredoxin-type protein NapG n=1 Tax=bacterium TaxID=1869227 RepID=A0A949VGV3_9BACT	1.278e-60	4Fe-4S dicluster domain [PF14697.9]; 4Fe-4S dicluster domain [PF12838.10]; 4Fe-4S dicluster domain [PF13187.9]
TVZ.SD19.36	Campylobacterota	f__UBA6016;g__UBA6016;s__	NODE_3978_length_5484_cov_13.336009	2	604	1422	818	1	N	periplasmic nitrate reductase	napH		sku:Sulku_2612 periplasmic nitrate reductase subunit NapH	3.608e-127	UniRef90_E4U3K1 Periplasmic nitrate reductase subunit NapH n=1 Tax=Sulfuricurvum kujiense (strain ATCC BAA-921 / DSM 16994 / JCM 11577 / YK-1) TaxID=709032 RepID=E4U3K1_SULKY	2.322e-126	4Fe-4S dicluster domain [PF14697.9]; 4Fe-4S dicluster domain [PF13187.9]; 4Fe-4S dicluster domain [PF12838.10]; 4Fe-4S binding domain [PF12837.10]; 4Fe-4S dicluster domain [PF13183.9]; 4Fe-4S dicluster domain [PF13746.9]
TVZ.SD19.36	Campylobacterota	f__UBA6016;g__UBA6016;s__	NODE_3978_length_5484_cov_13.336009	3	1426	2022	596	1	N	periplasmic nitrate reductase	napB		sku:Sulku_0688 periplasmic nitrate reductase small subunit (cytochrome c-type protein)	1.606e-75	UniRef90_A0A7V4QC74 Periplasmic nitrate reductase, electron transfer subunit n=1 Tax=Campylobacterales bacterium TaxID=2268180 RepID=A0A7V4QC74_9PROT	1.717e-76	Nitrate reductase cytochrome c-type subunit (NapB) [PF03892.17]
TVZ.SD19.113	Proteobacteria	f__Acidithiobacillaceae;g__;s__	NODE_1168_length_5787_cov_89.615901	6	2086	3120	1034	-1	S	polysulfide reductase	nrfD		afe:Lferr_1837 Polysulphide reductase NrfD	6.904e-184	UniRef90_A0A3M8R440 Sulfur reductase n=2 Tax=Pseudomonadota TaxID=1224 RepID=A0A3M8R440_9PROT	1.212e-202	Polysulphide reductase, NrfD [PF03916.17]
TVZ.SD19.90	Proteobacteria	f__Acidithiobacillaceae;g__;s__	NODE_4494_length_5074_cov_3.900344	1	2	361	359	-1	S	polysulfide reductase	nrfD		afe:Lferr_1837 Polysulphide reductase NrfD	1.214e-57	UniRef90_A0A3M8R440 Sulfur reductase n=2 Tax=Pseudomonadota TaxID=1224 RepID=A0A3M8R440_9PROT	6.543e-62	Polysulphide reductase, NrfD [PF03916.17]
TVZ.SD19.91	Proteobacteria	f__Acidithiobacillaceae;g__;s__	NODE_796_length_6422_cov_246.393963	4	3673	4707	1034	1	S	polysulfide reductase	nrfD		afe:Lferr_1837 Polysulphide reductase NrfD	1.959e-184	UniRef90_A0A3M8R440 Sulfur reductase n=2 Tax=Pseudomonadota TaxID=1224 RepID=A0A3M8R440_9PROT	2.508e-203	Polysulphide reductase, NrfD [PF03916.17]
TVZ.SD19.109	Proteobacteria	f__Acidithiobacillaceae;g__UBA2486;s__UBA2486 sp002341825	NODE_207_length_9601_cov_12.273474	3	2877	3911	1034	1	S	polysulfide reductase	nrfD		afe:Lferr_1837 Polysulphide reductase NrfD	2.959e-185	UniRef90_A0A3M8R440 Sulfur reductase n=2 Tax=Pseudomonadota TaxID=1224 RepID=A0A3M8R440_9PROT	1.074e-204	Polysulphide reductase, NrfD [PF03916.17]
TVZ.SD19.109	Proteobacteria	f__Acidithiobacillaceae;g__UBA2486;s__UBA2486 sp002341825	NODE_4_length_67681_cov_7.540988	20	20564	21598	1034	1	S	polysulfide reductase	nrfD		afe:Lferr_1837 Polysulphide reductase NrfD	1.227e-176	UniRef90_B7J5G7 Sulfur reductase, membrane subunit, putative n=12 Tax=root TaxID=1 RepID=B7J5G7_ACIF2	7.897e-176	Polysulphide reductase, NrfD [PF03916.17]
TVZ.SD19.110	Proteobacteria	f__Acidithiobacillaceae;g__UBA2486;s__UBA2486 sp002341825	NODE_12_length_57232_cov_7.799023	53	52508	53542	1034	-1	S	polysulfide reductase	nrfD		afe:Lferr_1837 Polysulphide reductase NrfD	1.227e-176	UniRef90_B7J5G7 Sulfur reductase, membrane subunit, putative n=12 Tax=root TaxID=1 RepID=B7J5G7_ACIF2	7.897e-176	Polysulphide reductase, NrfD [PF03916.17]
TVZ.SD19.111	Proteobacteria	f__Acidithiobacillaceae;g__UBA2486;s__UBA2486 sp002341825	NODE_7_length_100670_cov_12.335034	53	52518	53552	1034	-1	S	polysulfide reductase	nrfD		afe:Lferr_1837 Polysulphide reductase NrfD	1.227e-176	UniRef90_B7J5G7 Sulfur reductase, membrane subunit, putative n=12 Tax=root TaxID=1 RepID=B7J5G7_ACIF2	7.897e-176	Polysulphide reductase, NrfD [PF03916.17]
TVZ.SD19.112	Proteobacteria	f__Acidithiobacillaceae;g__UBA2486;s__UBA2486 sp002341825	NODE_3_length_82432_cov_11.973400	53	52518	53552	1034	-1	S	polysulfide reductase	nrfD		afe:Lferr_1837 Polysulphide reductase NrfD	1.227e-176	UniRef90_B7J5G7 Sulfur reductase, membrane subunit, putative n=12 Tax=root TaxID=1 RepID=B7J5G7_ACIF2	7.897e-176	Polysulphide reductase, NrfD [PF03916.17]
TVZ.SD19.39	Campylobacterota	f__Desulfurellaceae;g__Desulfurella;s__	NODE_1865_length_3649_cov_15.721181	2	283	1452	1169	1	S	polysulfide reductase	nrfD		say:TPY_3700 Polysulphide reductase NrfD	1.04e-86	UniRef90_A0A1X4XW90 Tetrathionate reductase subunit C n=1 Tax=Desulfurella amilsii TaxID=1562698 RepID=A0A1X4XW90_9DELT	8.071e-226	Polysulphide reductase, NrfD [PF03916.17]
TVZ.SD19.39	Campylobacterota	f__Desulfurellaceae;g__Desulfurella;s__	NODE_3089_length_2616_cov_9.977501	1	2	883	881	-1	S	polysulfide reductase	nrfD		tid:Thein_1257 Polysulphide reductase NrfD	2.476e-120	UniRef90_UPI001EDB162C polysulfide reductase NrfD n=1 Tax=Dissulfurimicrobium hydrothermale TaxID=1750598 RepID=UPI001EDB162C	9.954e-128	Polysulphide reductase, NrfD [PF03916.17]
TVZ.SD19.41	Campylobacterota	f__Desulfurellaceae;g__Desulfurella;s__	NODE_1063_length_10369_cov_12.785784	6	4635	5804	1169	-1	S	polysulfide reductase	nrfD		say:TPY_3700 Polysulphide reductase NrfD	1.593e-87	UniRef90_A0A1X4XW90 Tetrathionate reductase subunit C n=1 Tax=Desulfurella amilsii TaxID=1562698 RepID=A0A1X4XW90_9DELT	3.137e-226	Polysulphide reductase, NrfD [PF03916.17]
TVZ.SD19.41	Campylobacterota	f__Desulfurellaceae;g__Desulfurella;s__	NODE_3985_length_3805_cov_11.984502	4	2260	3444	1184	-1	S	polysulfide reductase	nrfD		dpr:Despr_2208 Polysulphide reductase NrfD	6.103e-154	UniRef90_UPI001EDB162C polysulfide reductase NrfD n=1 Tax=Dissulfurimicrobium hydrothermale TaxID=1750598 RepID=UPI001EDB162C	7.669e-169	Polysulphide reductase, NrfD [PF03916.17]
TVZ.SD19.37	Campylobacterota	f__UBA6016;g__;s__	NODE_3846_length_5611_cov_6.474836	7	4823	5608	785	1	S	polysulfide reductase	nrfD		saf:SULAZ_1401 polysulphide reductase, NrfD	1.462e-63	UniRef90_A0A7V4QD63 Polysulfide reductase n=1 Tax=Campylobacterales bacterium TaxID=2268180 RepID=A0A7V4QD63_9PROT	2.986e-124	Polysulphide reductase, NrfD [PF03916.17]
TVZ.SD19.38	Campylobacterota	f__UBA6016;g__;s__	NODE_108_length_44799_cov_13.751119	8	8575	9486	911	-1	S	polysulfide reductase	nrfD		saf:SULAZ_1401 polysulphide reductase, NrfD	8.801e-73	UniRef90_A0A7V4QD63 Polysulfide reductase n=1 Tax=Campylobacterales bacterium TaxID=2268180 RepID=A0A7V4QD63_9PROT	2.127e-143	Polysulphide reductase, NrfD [PF03916.17]
TVZ.SD19.36	Campylobacterota	f__UBA6016;g__UBA6016;s__	NODE_5938_length_4214_cov_14.006362	1	3	710	707	1	S	polysulfide reductase	nrfD		saf:SULAZ_1401 polysulphide reductase, NrfD	3.043e-56	UniRef90_A0A7V4QD63 Polysulfide reductase n=1 Tax=Campylobacterales bacterium TaxID=2268180 RepID=A0A7V4QD63_9PROT	7.394e-100	Polysulphide reductase, NrfD [PF03916.17]
TVZ.SD19.226	Thermoplasmatota	f__ARK-15;g__;s__	NODE_65_length_53017_cov_24.287351	30	29133	30401	1268	1	S	sulfate adenylyltransferase	sat		ave:Arcve_0420 sulfate adenylyltransferase	4.144e-226	UniRef90_F2KPU5 sulfate adenylyltransferase n=1 Tax=Archaeoglobus veneficus (strain DSM 11195 / SNP6) TaxID=693661 RepID=F2KPU5_ARCVS	2.667e-225	ATP-sulfurylase [PF01747.20]; PUA-like domain [PF14306.9]
TVZ.SD19.231	Thermoplasmatota	f__GCA-001856825;g__;s__	NODE_1212_length_3022_cov_17.479973	2	735	1892	1157	1	S	sulfate adenylyltransferase	sat		mjh:JH146_0069 sulfate adenylyltransferase	1.348e-101	UniRef90_T0LNK3 sulfate adenylyltransferase n=1 Tax=Thermoplasmatales archaeon I-plasma TaxID=667138 RepID=T0LNK3_9ARCH	1.787e-171	ATP-sulfurylase [PF01747.20]; PUA-like domain [PF14306.9]
TVZ.SD19.231	Thermoplasmatota	f__GCA-001856825;g__;s__	NODE_199_length_8190_cov_4.147113	8	7245	8189	944	-1	S	sulfate adenylyltransferase	sat		ave:Arcve_0420 sulfate adenylyltransferase	2.884e-173	UniRef90_F2KPU5 sulfate adenylyltransferase n=1 Tax=Archaeoglobus veneficus (strain DSM 11195 / SNP6) TaxID=693661 RepID=F2KPU5_ARCVS	1.857e-172	ATP-sulfurylase [PF01747.20]; PUA-like domain [PF14306.9]
TVZ.SD19.231	Thermoplasmatota	f__GCA-001856825;g__;s__	NODE_207_length_8083_cov_4.286520	10	7658	8080	422	1	S	sulfate adenylyltransferase	sat		ave:Arcve_0420 sulfate adenylyltransferase	4.721e-61	UniRef90_F2KPU5 sulfate adenylyltransferase n=1 Tax=Archaeoglobus veneficus (strain DSM 11195 / SNP6) TaxID=693661 RepID=F2KPU5_ARCVS	3.039e-60	PUA-like domain [PF14306.9]
[truncated: 233 more rows]
